# Supplementary material for: Chlorido(1H-imidazole-κN 3)bis­(triphenyl­phosphane-κP)copper(I)
Source: Acta Crystallogr Sect E Struct Rep Online. 2011 May 20;67(Pt 6):m765. doi: 10.1107/S1600536811017752 (PMC3120300; doi:10.1107/S1600536811017752)
Supplement: Supplementary file 2 [file e-67-0m765-Isup2.hkl]

# 
# h,k,l, Fc-squared, Fo-squared, sigma(Fo-squared) and status flag 
# 
data_I
_shelx_title ' b25 in P 21/n' 
_shelx_refln_list_code          4 
_shelx_F_calc_maximum      261.35 
_exptl_crystal_F_000      1432.00 
_reflns_d_resolution_high  0.7284 
 
loop_ 
 _symmetry_equiv_pos_as_xyz 
 'x, y, z' 
 '-x+1/2, y+1/2, -z+1/2' 
 '-x, -y, -z' 
 'x-1/2, -y-1/2, z-1/2' 
 
_cell_length_a    13.6740 
_cell_length_b    12.4070 
_cell_length_c    20.3530 
_cell_angle_alpha  90.000 
_cell_angle_beta   98.956 
_cell_angle_gamma  90.000 
 
_shelx_F_squared_multiplier     1.000 
 
loop_ 
 _refln_index_h 
 _refln_index_k 
 _refln_index_l 
 _refln_F_squared_calc 
 _refln_F_squared_meas 
 _refln_F_squared_sigma 
 _refln_observed_status 
   2   0   0     6392.40     6253.46    119.82 o 
   4   0   0     7995.40     7757.23    374.59 o 
   6   0   0     9460.83     9513.92    518.18 o 
   8   0   0      117.75      143.36     21.93 o 
  10   0   0      208.81      210.69     35.44 o 
  12   0   0      980.17      846.19     60.46 o 
  14   0   0      686.18      689.63     74.00 o 
  16   0   0      542.39      463.93     38.03 o 
  18   0   0      203.63      191.33     18.22 o 
   1   1   0     8107.55     8463.68     71.17 o 
   2   1   0      209.92     1101.79    513.24 o 
   3   1   0     2528.09     2397.31     58.79 o 
   4   1   0     5489.60     5361.75     84.22 o 
   5   1   0      240.49      150.97      8.90 o 
   6   1   0     2595.61     2914.77     79.55 o 
   7   1   0      966.05      919.32     21.66 o 
   8   1   0      111.62       96.92      8.70 o 
   9   1   0       11.59       13.06      8.71 o 
  10   1   0        8.34       13.04      9.58 o 
  11   1   0      265.37      226.50     12.99 o 
  12   1   0     2476.08     2329.27    104.52 o 
  13   1   0      184.40      171.76     12.34 o 
  14   1   0      662.91      643.90     37.62 o 
  15   1   0        1.77       33.80     11.00 o 
  16   1   0       48.74       41.27     12.37 o 
  17   1   0       35.50       55.52     12.59 o 
  18   1   0       20.66        9.18     17.16 o 
   0   2   0    28968.87    28338.13    202.45 o 
   1   2   0     1379.52     1429.67     28.42 o 
   2   2   0     4359.02     4401.35     37.82 o 
   3   2   0     6087.57     6432.50    127.13 o 
   4   2   0      707.63      677.13     15.40 o 
   5   2   0     3117.00     3095.75     69.08 o 
   6   2   0     3015.13     2809.71     53.30 o 
   7   2   0     5324.44     5340.14    122.84 o 
   8   2   0      698.60      639.19     18.20 o 
   9   2   0     1329.27     1298.89     41.92 o 
  10   2   0       17.75       16.07      9.95 o 
  11   2   0      919.71      904.55     47.91 o 
  12   2   0     1013.68      843.29     40.39 o 
  13   2   0      276.14      242.73     10.93 o 
  14   2   0      197.02      242.13     11.68 o 
  15   2   0       59.60      104.60     17.25 o 
  16   2   0       99.39      102.24     12.37 o 
  17   2   0       82.29       79.46     14.75 o 
  18   2   0      241.67      228.73     15.86 o 
   1   3   0     7756.89     8357.33    135.60 o 
   2   3   0     9190.51    10047.24     54.29 o 
   3   3   0      111.70      118.90     10.79 o 
   4   3   0      275.11      297.88     11.94 o 
   5   3   0      170.67      184.38     12.36 o 
   6   3   0     2551.60     2521.29     84.13 o 
   7   3   0     4490.73     3729.35     74.34 o 
   8   3   0       35.35       29.98     10.56 o 
   9   3   0     1537.02     1461.45     39.29 o 
  10   3   0      491.81      446.67     11.66 o 
  11   3   0     1052.27     1030.47     33.26 o 
  12   3   0      423.95      396.69     11.93 o 
  13   3   0     1695.72     1631.09     65.02 o 
  14   3   0      334.70      302.80     14.01 o 
  15   3   0       39.93       33.22     14.47 o 
  16   3   0       33.06       47.14     14.84 o 
  17   3   0        4.28        7.90     15.66 o 
  18   3   0        0.56       -1.12     16.25 o 
   0   4   0    10169.65    10332.96     83.95 o 
   1   4   0    12814.46    13277.88    219.48 o 
   2   4   0     9354.86    10442.05    136.59 o 
   3   4   0     3520.68     3677.30     63.73 o 
   4   4   0     1073.01     1101.86     15.38 o 
   5   4   0     5901.51     5864.07     37.63 o 
   6   4   0      140.22      125.75     11.95 o 
   7   4   0     3765.19     3707.36    110.74 o 
   8   4   0      481.74      420.27     12.55 o 
   9   4   0     1443.79     1344.40     34.00 o 
  10   4   0       15.81       20.51     11.81 o 
  11   4   0     1273.78     1193.69     59.17 o 
  12   4   0      585.24      582.15     26.01 o 
  13   4   0      455.01      404.63     22.55 o 
  14   4   0      371.74      348.83     13.96 o 
  15   4   0      116.91      142.27     14.87 o 
  16   4   0        6.36       17.66     14.95 o 
  17   4   0       17.91       17.53     29.47 o 
  18   4   0       29.47       39.81     33.62 o 
   1   5   0     8226.70     8688.66    161.87 o 
   2   5   0        6.76       11.98     16.88 o 
   3   5   0     5162.54     5315.71     51.18 o 
   4   5   0     1880.67     1948.78     27.32 o 
   5   5   0     8012.85     8298.01     92.95 o 
   6   5   0     3323.80     3594.59     70.10 o 
   7   5   0     2669.64     2485.38     75.08 o 
   8   5   0     3829.19     3587.53    124.95 o 
   9   5   0      139.99      156.71     11.33 o 
  10   5   0      168.33      150.76     11.51 o 
  11   5   0     1094.54     1019.49     40.47 o 
  12   5   0       56.43       65.90     12.96 o 
  13   5   0      362.71      358.01     13.89 o 
  14   5   0      133.66      136.95     15.65 o 
  15   5   0       70.74       54.35     13.86 o 
  16   5   0       34.88       54.74     15.22 o 
  17   5   0        0.94       -5.25     21.87 o 
   0   6   0    10935.57     9799.10     76.91 o 
   1   6   0      234.44      261.30     11.94 o 
   2   6   0      577.84      720.88     16.37 o 
   3   6   0     1769.94     1788.45     22.74 o 
   4   6   0      175.24      172.89     15.42 o 
   5   6   0       92.01       89.30     12.55 o 
   6   6   0     5265.08     5021.59    123.56 o 
   7   6   0        1.09       17.88     15.54 o 
   8   6   0        6.92       19.56     11.37 o 
   9   6   0      295.92      286.07     13.53 o 
  10   6   0       89.78       80.09     13.12 o 
  11   6   0      715.92      605.70     16.14 o 
  12   6   0     1171.09     1142.76     37.38 o 
  13   6   0      228.54      228.29     15.79 o 
  14   6   0        1.65        8.32     15.71 o 
  15   6   0        1.02        2.18     15.00 o 
  16   6   0       26.97       44.36     14.85 o 
  17   6   0        0.98        0.84     15.17 o 
   1   7   0      712.40      716.34     19.80 o 
   2   7   0     3455.87     3334.58     65.89 o 
   3   7   0     1416.43     1375.68     20.26 o 
   4   7   0      271.45      260.75     17.51 o 
   5   7   0      467.73      471.05     21.20 o 
   6   7   0      732.17      725.18     34.11 o 
   7   7   0     1481.73     1446.32     43.78 o 
   8   7   0     3609.20     3624.73    101.60 o 
   9   7   0      601.88      563.40     17.87 o 
  10   7   0      171.01      179.09     13.16 o 
  11   7   0      239.21      234.01     14.64 o 
  12   7   0      427.73      395.84     15.47 o 
  13   7   0        5.03       11.46     13.13 o 
  14   7   0      447.40      438.49     24.62 o 
  15   7   0        2.40       11.98     17.30 o 
  16   7   0        1.53        5.39     15.98 o 
   0   8   0     5463.02     5265.54     52.53 o 
   1   8   0      492.29      466.49     19.57 o 
   2   8   0     1805.18     1817.18     56.07 o 
   3   8   0        0.99       24.74     17.07 o 
   4   8   0      177.38      164.26     17.56 o 
   5   8   0      116.41      115.47     14.78 o 
   6   8   0     1910.47     1979.77     91.42 o 
   7   8   0      401.22      395.10     14.59 o 
   8   8   0      562.43      580.33     26.43 o 
   9   8   0       10.50       18.98     12.80 o 
  10   8   0      142.59      148.42     14.45 o 
  11   8   0       46.61       65.86     13.92 o 
  12   8   0      972.48      988.75     27.42 o 
  13   8   0       23.15       23.21     13.89 o 
  14   8   0        1.44       24.20     15.09 o 
  15   8   0       44.55       67.01     13.89 o 
  16   8   0       11.00       24.49     25.81 o 
   1   9   0      991.18     1002.47     22.14 o 
   2   9   0      141.46      117.51     16.57 o 
   3   9   0      321.08      271.41     12.87 o 
   4   9   0      518.18      467.16     18.88 o 
   5   9   0        3.13       11.46     18.16 o 
   6   9   0      250.42      238.40     14.48 o 
   7   9   0      622.90      688.80     17.97 o 
   8   9   0      169.28      169.08     14.53 o 
   9   9   0       41.62       41.21     13.45 o 
  10   9   0       85.99       80.29     14.57 o 
  11   9   0        0.01        8.65     14.86 o 
  12   9   0        0.51       20.48     13.22 o 
  13   9   0      238.64      301.29     21.09 o 
  14   9   0       15.02       33.08     15.91 o 
  15   9   0       18.17       27.98     17.70 o 
   0  10   0     1177.39     1117.61     33.27 o 
   1  10   0     2530.31     2316.58     26.03 o 
   2  10   0      162.73      143.63     19.70 o 
   3  10   0       11.54       16.80     16.76 o 
   4  10   0      800.07      759.42     19.80 o 
   5  10   0      245.99      222.20     22.29 o 
   6  10   0      583.54      603.28     31.90 o 
   7  10   0     1043.78     1039.83     75.08 o 
   8  10   0        1.36       27.91     14.27 o 
   9  10   0      176.02      143.08     14.89 o 
  10  10   0       14.63       23.85     14.73 o 
  11  10   0       52.21       42.05     20.65 o 
  12  10   0        3.99       14.15     29.91 o 
  13  10   0        1.21      -14.92     14.92 o 
  14  10   0        8.08        4.41     14.73 o 
   1  11   0     1231.52     1162.54     23.66 o 
   2  11   0      100.17       60.49     20.31 o 
   3  11   0      928.78      965.35     63.80 o 
   4  11   0      461.53      460.64     14.11 o 
   5  11   0     1054.37      980.98     33.26 o 
   6  11   0      128.76      156.19     18.10 o 
   7  11   0       47.05       52.65     14.66 o 
   8  11   0       15.37       11.83     14.86 o 
   9  11   0      116.71      126.35     40.60 o 
  10  11   0       21.13       17.66     14.91 o 
  11  11   0       12.69       30.27     14.46 o 
  12  11   0       27.49       35.07     15.88 o 
  13  11   0      227.65      233.20     15.95 o 
  14  11   0        0.39        8.45     15.23 o 
   0  12   0     2430.39     2314.77     40.95 o 
   1  12   0       71.48      114.03     19.21 o 
   2  12   0      119.99      116.92     18.21 o 
   3  12   0       44.37       44.45     22.32 o 
   4  12   0      151.30      123.96     20.50 o 
   5  12   0      711.39      674.50     25.66 o 
   6  12   0      316.60      358.03     21.53 o 
   7  12   0       79.48      124.78     15.30 o 
   8  12   0       27.13       52.11     16.49 o 
   9  12   0       41.45       43.41     14.31 o 
  10  12   0        2.62       30.90     17.09 o 
  11  12   0        8.54       16.37     17.71 o 
  12  12   0        0.86       26.91     18.31 o 
  13  12   0        2.24      -15.10     26.36 o 
   1  13   0      210.21      209.30     24.84 o 
   2  13   0      167.42      211.71     29.39 o 
   3  13   0       95.89       89.07     30.00 o 
   4  13   0      317.75      291.90     21.59 o 
   5  13   0      242.67      236.68     21.61 o 
   6  13   0       66.54       91.19     13.09 o 
   7  13   0      116.98      131.91     14.25 o 
   8  13   0      228.10      243.18     17.76 o 
   9  13   0       30.28       62.53     15.92 o 
  10  13   0       83.19       89.17     18.25 o 
  11  13   0        2.75       13.02     18.75 o 
   0  14   0      292.52      299.91     31.70 o 
   1  14   0      126.71      159.64     29.93 o 
   2  14   0      118.86      138.79     19.42 o 
   3  14   0        1.37       31.12     21.14 o 
   4  14   0       58.07       36.56     25.24 o 
   5  14   0       45.94       52.45     16.28 o 
   6  14   0      300.82      357.68     45.48 o 
   7  14   0       13.85        9.41     16.48 o 
   8  14   0       68.03       80.17     14.11 o 
   9  14   0       72.33       84.16     16.06 o 
  10  14   0      115.17      147.25     17.97 o 
   1  15   0        6.85       23.67     22.22 o 
   2  15   0      183.64      176.03     22.47 o 
   3  15   0        0.39      -12.77     21.66 o 
   4  15   0       44.86       57.73     19.76 o 
   5  15   0      123.79      174.88     26.73 o 
   6  15   0        2.10       28.41     18.16 o 
   7  15   0       65.11       97.31     18.71 o 
   8  15   0       25.61       17.75     16.46 o 
   0  16   0      101.81      104.50     32.63 o 
   1  16   0       73.96       72.52     23.30 o 
   2  16   0        9.90       56.44     23.32 o 
   3  16   0       34.38       55.10     20.63 o 
   4  16   0        0.42       -0.58     22.89 o 
   5  16   0       59.22       82.84     16.41 o 
   6  16   0      216.96      219.29     18.31 o 
 -17   0   1        9.65       22.16     16.79 o 
 -15   0   1      332.25      296.23     39.52 o 
 -13   0   1      827.95      815.81    100.76 o 
 -11   0   1      255.41      294.06     49.40 o 
  -9   0   1      292.51      295.65     14.31 o 
  -7   0   1     2069.65     2400.60    186.35 o 
  -5   0   1    68301.98    59620.80   2576.86 o 
  -3   0   1     2260.05     2244.28     53.81 o 
  -1   0   1      565.40      623.42     30.78 o 
   1   0   1    34648.24    25554.58    479.76 o 
   5   0   1     2665.46     2603.15    118.96 o 
   7   0   1      605.00      915.25     57.97 o 
   9   0   1        4.32       20.32     15.01 o 
  11   0   1      948.03      907.23     80.93 o 
  13   0   1      368.21      405.77     60.21 o 
  15   0   1       13.26       41.84     16.99 o 
  17   0   1      366.87      360.69     39.20 o 
 -18   1   1       59.18       28.80     12.53 o 
 -17   1   1      353.64      312.06     13.23 o 
 -16   1   1        2.02       20.30     11.03 o 
 -15   1   1      509.58      481.44     22.97 o 
 -14   1   1        2.46       21.96     11.10 o 
 -13   1   1      399.32      370.28     22.50 o 
 -12   1   1      202.84      188.36     13.71 o 
 -11   1   1      210.46      177.09     10.46 o 
 -10   1   1       29.19       14.48      9.82 o 
  -9   1   1        4.51       11.89      9.19 o 
  -8   1   1     1008.78      911.87     30.43 o 
  -7   1   1     5848.19     5439.30    198.80 o 
  -6   1   1     2315.52     2394.39     65.76 o 
  -5   1   1        8.53       15.33      9.31 o 
  -4   1   1     1796.49     1745.34     39.48 o 
  -3   1   1     3470.95     3551.40     93.58 o 
  -2   1   1      368.54      421.87     11.51 o 
  -1   1   1    56638.76    48971.44   3145.53 o 
   0   1   1     1070.10     1288.50     29.65 o 
   1   1   1      541.03      540.04     24.41 o 
   2   1   1       72.05       80.13     11.15 o 
   3   1   1     1773.70     1817.89     22.56 o 
   4   1   1      700.80      788.38     17.35 o 
   5   1   1    10855.14    10625.39    255.74 o 
   6   1   1     4102.46     4065.10     92.65 o 
   7   1   1     1479.52     1387.59     39.77 o 
   8   1   1      692.93      785.32     32.88 o 
   9   1   1       53.97       55.58     14.21 o 
  10   1   1        4.69       15.62     10.02 o 
  11   1   1      389.74      387.62     17.15 o 
  12   1   1      100.38      103.76     14.06 o 
  13   1   1      847.80      861.91     39.71 o 
  14   1   1        4.21       17.43     12.01 o 
  15   1   1      865.88      792.66     33.81 o 
  16   1   1        6.11       19.02     12.19 o 
  17   1   1      261.47      273.79     15.34 o 
  18   1   1        0.85      -15.12     15.48 o 
 -18   2   1       31.18       41.44     14.30 o 
 -17   2   1       29.39       69.76     12.81 o 
 -16   2   1       48.65       46.54     12.33 o 
 -15   2   1      165.87      190.46     11.71 o 
 -14   2   1      453.32      458.21     37.92 o 
 -13   2   1      282.51      250.58     15.10 o 
 -12   2   1      317.65      324.05     16.40 o 
 -11   2   1     1531.21     1457.38     81.74 o 
 -10   2   1      978.51      973.83     50.28 o 
  -9   2   1      927.82      930.85     40.42 o 
  -8   2   1     6212.22     5887.25    196.93 o 
  -7   2   1       11.71       14.03      9.33 o 
  -6   2   1     2550.17     2480.50     57.57 o 
  -5   2   1     6152.62     6106.86    122.10 o 
  -4   2   1     8167.46     7994.33    157.03 o 
  -3   2   1     4526.53     4508.50     98.02 o 
  -2   2   1      276.35      326.56     18.63 o 
  -1   2   1     1184.76     1155.53     24.20 o 
   0   2   1     6844.54     7089.81     79.49 o 
   1   2   1     7413.93     7573.86    107.38 o 
   2   2   1     4301.65     4377.83     39.95 o 
   3   2   1     3401.86     3795.16     61.03 o 
   4   2   1      180.46      208.12     10.86 o 
   5   2   1      918.11      853.76     11.60 o 
   6   2   1     4366.24     4180.91     69.53 o 
   7   2   1        6.03       28.79     10.04 o 
   8   2   1      253.55      207.43      9.59 o 
   9   2   1      565.85      564.04     14.20 o 
  10   2   1        5.97        5.30      9.60 o 
  11   2   1     1324.65     1292.68     48.10 o 
  12   2   1     2280.01     2137.10     86.81 o 
  13   2   1      243.31      231.23     15.89 o 
  14   2   1       33.69       41.11     11.50 o 
  15   2   1        1.99       -5.48     13.62 o 
  16   2   1       12.82       40.43     15.24 o 
  17   2   1       38.02       38.23     18.14 o 
  18   2   1       97.16      124.99     16.50 o 
 -18   3   1      156.12      125.64     18.02 o 
 -17   3   1       53.73       32.87     15.57 o 
 -16   3   1        3.10       18.91     14.55 o 
 -15   3   1      541.69      484.70     26.52 o 
 -14   3   1      535.02      510.33     35.20 o 
 -13   3   1       97.63       95.41     11.24 o 
 -12   3   1     3376.92     3076.16    151.75 o 
 -11   3   1        8.04       24.53     10.42 o 
 -10   3   1      867.11      830.03     43.85 o 
  -9   3   1      308.36      276.53      9.95 o 
  -8   3   1     1324.60     1198.37     46.50 o 
  -7   3   1        2.38        7.83      8.89 o 
  -6   3   1     7431.65     6992.25    121.44 o 
  -5   3   1      640.48      657.98     11.53 o 
  -4   3   1      408.88      412.96     23.19 o 
  -3   3   1      564.54      562.39     13.50 o 
  -2   3   1     1450.29     1520.21     22.93 o 
  -1   3   1     8734.59     8981.45     77.70 o 
   0   3   1    26840.68    26504.50    339.26 o 
   1   3   1    27517.39    28945.94    368.51 o 
   2   3   1      123.35      152.86     17.12 o 
   3   3   1      677.27      616.81     16.48 o 
   4   3   1     5372.17     5522.40     85.16 o 
   5   3   1      537.79      510.45     35.53 o 
   6   3   1       69.88       93.09     10.30 o 
   7   3   1       39.60       47.48     12.86 o 
   8   3   1     6775.90     6565.49    176.20 o 
   9   3   1       40.08       57.11     12.56 o 
  10   3   1     2002.56     1948.03     80.76 o 
  11   3   1      464.83      411.99     14.12 o 
  12   3   1      300.77      304.56     15.03 o 
  13   3   1      343.85      305.82     13.93 o 
  14   3   1      194.67      203.29     14.59 o 
  15   3   1      208.18      189.45     14.84 o 
  16   3   1       28.37       29.05     18.27 o 
  17   3   1      153.50      143.12     16.24 o 
  18   3   1       14.20       27.36     17.23 o 
 -18   4   1       40.18       39.36     16.75 o 
 -17   4   1        0.78       -8.17     13.75 o 
 -16   4   1        2.09       -9.79     14.88 o 
 -15   4   1        9.59       25.02     13.53 o 
 -14   4   1      820.28      708.92     31.53 o 
 -13   4   1       47.85       21.89     13.02 o 
 -12   4   1      595.72      530.85     25.41 o 
 -11   4   1      533.82      501.48     13.90 o 
 -10   4   1     1093.66     1078.02     50.62 o 
  -9   4   1     1115.74      957.38     41.18 o 
  -8   4   1     4641.66     4378.03    151.85 o 
  -7   4   1      836.97      766.72     16.26 o 
  -6   4   1     4926.98     4895.57    139.08 o 
  -5   4   1        0.46       10.83     11.13 o 
  -4   4   1     2162.40     2170.77     21.87 o 
  -3   4   1      103.90      143.96     12.13 o 
  -2   4   1     8933.12     9234.68     65.43 o 
  -1   4   1       45.58       49.61     16.99 o 
   0   4   1     1573.96     1622.24     23.39 o 
   1   4   1     1538.72     1622.53     25.08 o 
   2   4   1    12068.62    13026.52    137.55 o 
   3   4   1      866.70      850.78     19.85 o 
   4   4   1       13.37       23.38     10.60 o 
   5   4   1     9230.78     9603.53    137.71 o 
   6   4   1     4865.37     4462.69     92.62 o 
   7   4   1     3109.38     3212.76     65.03 o 
   8   4   1      195.64      190.61     12.05 o 
   9   4   1     2233.81     2108.85     71.67 o 
  10   4   1      771.83      760.95     37.19 o 
  11   4   1      247.03      219.96     13.83 o 
  12   4   1     3795.87     3480.19    139.18 o 
  13   4   1        0.90        5.00     14.10 o 
  14   4   1        7.95       24.18     25.59 o 
  15   4   1        5.64       13.80     13.59 o 
  16   4   1        9.06        4.84     29.29 o 
  17   4   1        4.46       18.88     14.98 o 
 -17   5   1        2.74        8.11     17.74 o 
 -16   5   1        0.41        4.46     14.13 o 
 -15   5   1       54.00       57.74     14.70 o 
 -14   5   1       41.13       33.98     13.47 o 
 -13   5   1      733.75      628.38     27.76 o 
 -12   5   1      366.42      357.91     16.15 o 
 -11   5   1      114.06      115.83     12.39 o 
 -10   5   1        0.37       22.18     11.88 o 
  -9   5   1       94.71       95.56     11.80 o 
  -8   5   1     1731.25     1716.64     53.23 o 
  -7   5   1     1876.36     1752.27     23.98 o 
  -6   5   1      761.84      663.68     12.87 o 
  -5   5   1      908.50      839.62     13.26 o 
  -4   5   1      207.81      193.15     11.48 o 
  -3   5   1     4172.49     4669.75     30.79 o 
  -2   5   1     5324.18     5610.87    105.92 o 
  -1   5   1      468.07      429.65     12.99 o 
   0   5   1    16839.83    16985.31     81.76 o 
   1   5   1     3434.78     3865.90     69.34 o 
   2   5   1      384.82      348.39     18.30 o 
   3   5   1     4108.63     4220.29     31.94 o 
   4   5   1      893.62      845.48     18.16 o 
   5   5   1     1044.49      995.88     19.78 o 
   6   5   1     3813.27     3901.69     64.09 o 
   7   5   1      439.03      389.33     13.01 o 
   8   5   1      143.98      136.83     12.65 o 
   9   5   1      278.92      292.26     12.45 o 
  10   5   1       53.55       77.78     12.80 o 
  11   5   1      547.50      542.39     17.46 o 
  12   5   1       22.92       23.38     15.08 o 
  13   5   1        6.31        6.28     15.18 o 
  14   5   1       25.50       40.46     12.73 o 
  15   5   1        0.92       -2.36     13.89 o 
  16   5   1       12.82        2.28     14.54 o 
  17   5   1        0.84        2.70     15.18 o 
 -17   6   1        3.78       -6.70     14.37 o 
 -16   6   1        0.75       23.49     13.57 o 
 -15   6   1      104.82       94.20     16.66 o 
 -14   6   1      139.04      146.90     13.93 o 
 -13   6   1        1.26       13.58     13.21 o 
 -12   6   1      147.11      138.55     14.31 o 
 -11   6   1      205.68      208.95     13.10 o 
 -10   6   1      324.13      320.42     12.84 o 
  -9   6   1     1437.82     1392.59     59.79 o 
  -8   6   1     2072.14     1972.89     44.88 o 
  -7   6   1       19.24       16.38     13.68 o 
  -6   6   1      224.20      238.82     12.78 o 
  -5   6   1     3122.21     3069.98     27.33 o 
  -4   6   1       99.09      137.98     12.22 o 
  -3   6   1      222.32      186.38     15.36 o 
  -2   6   1      503.52      475.98     17.80 o 
  -1   6   1     1558.16     1587.09     33.43 o 
   0   6   1      446.80      459.21     17.87 o 
   1   6   1     4389.54     3941.34     30.44 o 
   2   6   1      554.77      502.25     18.79 o 
   3   6   1     2128.04     1962.21     33.98 o 
   4   6   1     1284.75     1259.23     20.19 o 
   5   6   1     2196.97     2209.19     39.62 o 
   6   6   1     2872.62     2788.12     78.23 o 
   7   6   1     5171.31     5178.89    123.55 o 
   8   6   1      102.84       89.72     12.50 o 
   9   6   1     1367.17     1344.38     49.76 o 
  10   6   1        0.20        2.71     12.18 o 
  11   6   1      141.41      169.59     13.17 o 
  12   6   1      454.47      421.15     14.25 o 
  13   6   1       33.13       57.98     21.94 o 
  14   6   1        0.46       26.03     24.73 o 
  15   6   1       36.35       43.90     14.17 o 
  16   6   1       72.80       61.06     17.02 o 
  17   6   1       39.73       61.00     14.95 o 
 -16   7   1       86.13       81.66     14.92 o 
 -15   7   1       22.03       33.75     15.37 o 
 -14   7   1      146.31      131.06     13.60 o 
 -13   7   1     1299.31     1231.16     61.94 o 
 -12   7   1      317.93      323.31     15.31 o 
 -11   7   1      497.76      514.30     19.72 o 
 -10   7   1      101.58      105.32     12.82 o 
  -9   7   1       65.60       57.75     12.13 o 
  -8   7   1      180.49      196.27     13.10 o 
  -7   7   1     4645.53     4690.09    141.24 o 
  -6   7   1     1204.29     1224.06     39.18 o 
  -5   7   1      277.29      235.64     12.97 o 
  -4   7   1     1040.97      999.98     17.51 o 
  -3   7   1      303.16      316.54     16.38 o 
  -2   7   1     4268.41     4555.72    101.51 o 
  -1   7   1     2745.88     2798.15     27.37 o 
   0   7   1      134.66      131.27     17.89 o 
   1   7   1       23.51       36.73     16.95 o 
   2   7   1       75.54       55.15     13.48 o 
   3   7   1     2245.55     2304.04     41.73 o 
   4   7   1        4.75        6.27     16.12 o 
   5   7   1     1514.81     1369.80     21.73 o 
   6   7   1      417.76      393.47     17.96 o 
   7   7   1     1498.86     1432.54     43.24 o 
   8   7   1       37.59       60.57     13.86 o 
   9   7   1      495.32      486.24     13.44 o 
  10   7   1      626.65      643.52     14.97 o 
  11   7   1     1002.27     1025.37     39.63 o 
  12   7   1      535.02      506.82     15.54 o 
  13   7   1       60.48       89.53     13.89 o 
  14   7   1       14.15       19.11     14.83 o 
  15   7   1        4.77       33.86     30.50 o 
  16   7   1       30.58       16.09     15.37 o 
 -16   8   1        0.44      -13.39     19.63 o 
 -15   8   1       45.03       31.55     15.57 o 
 -14   8   1       13.53       13.49     14.35 o 
 -13   8   1       95.08       98.92     17.55 o 
 -12   8   1       28.38       31.29     16.15 o 
 -11   8   1      866.32      874.81     34.91 o 
 -10   8   1       35.31       59.54     14.38 o 
  -9   8   1     1253.43     1221.53     31.10 o 
  -8   8   1      402.64      383.01     14.78 o 
  -7   8   1     1015.15      998.97     45.11 o 
  -6   8   1      700.36      664.24     34.90 o 
  -5   8   1      569.47      547.45     25.51 o 
  -4   8   1     1564.51     1443.76     30.10 o 
  -3   8   1        5.31        4.20     15.46 o 
  -2   8   1       18.91       27.14     16.00 o 
  -1   8   1      244.01      258.03     18.70 o 
   0   8   1        7.97       11.68     23.49 o 
   1   8   1     1892.66     1801.33     22.28 o 
   2   8   1        4.99       18.48     12.76 o 
   3   8   1       30.77       43.67     17.15 o 
   4   8   1        7.86        1.66     16.80 o 
   5   8   1     1925.13     1863.86     23.43 o 
   6   8   1        7.07       23.34     13.43 o 
   7   8   1     4391.65     4456.53    165.93 o 
   8   8   1        4.40        4.29     16.05 o 
   9   8   1       93.90       94.09     14.21 o 
  10   8   1       24.99       15.91     15.92 o 
  11   8   1      456.04      440.33     17.02 o 
  12   8   1       31.75       46.84     13.97 o 
  13   8   1      340.17      340.32     16.56 o 
  14   8   1        0.23        2.30     14.32 o 
  15   8   1        2.31       10.76     16.13 o 
  16   8   1       94.25      111.40     15.93 o 
 -15   9   1        1.42        6.16     15.57 o 
 -14   9   1        2.56       25.07     14.51 o 
 -13   9   1      100.36      110.32     15.31 o 
 -12   9   1      168.96      191.01     15.09 o 
 -11   9   1        8.38       34.05     13.84 o 
 -10   9   1        8.53       28.26     13.39 o 
  -9   9   1        6.81       26.64     15.21 o 
  -8   9   1      475.14      490.10     14.31 o 
  -7   9   1     1913.71     1972.27     97.95 o 
  -6   9   1      772.09      785.70     39.52 o 
  -5   9   1        3.03        5.83     16.92 o 
  -4   9   1      165.02      176.72     17.97 o 
  -3   9   1      128.18      143.20     14.23 o 
  -2   9   1      536.34      507.34     17.31 o 
  -1   9   1     1788.83     1638.04     32.38 o 
   0   9   1      730.08      692.62     21.19 o 
   1   9   1     2605.50     2503.33     25.53 o 
   2   9   1      214.64      205.11     16.62 o 
   3   9   1        2.37       -0.45     12.89 o 
   4   9   1      997.79      979.60     38.14 o 
   5   9   1     1435.73     1344.94     29.75 o 
   6   9   1      626.94      669.78     46.68 o 
   7   9   1      201.74      221.51     19.76 o 
   8   9   1     1242.14     1333.64     78.45 o 
   9   9   1       28.49       35.49     13.50 o 
  10   9   1       81.83       97.62     13.64 o 
  11   9   1       88.65      103.04     17.20 o 
  12   9   1       13.78        8.76     16.33 o 
  13   9   1      120.62      149.42     15.75 o 
  14   9   1      172.72      190.00     19.87 o 
  15   9   1       52.53       77.27     16.43 o 
 -15  10   1        7.91       22.89     21.01 o 
 -14  10   1      357.72      342.83     16.82 o 
 -13  10   1       35.49       45.71     14.64 o 
 -12  10   1       13.86       67.10     15.00 o 
 -11  10   1       78.96      110.53     21.85 o 
 -10  10   1       75.89       71.23     15.50 o 
  -9  10   1      198.51      217.45     16.16 o 
  -8  10   1      212.86      244.51     15.54 o 
  -7  10   1       27.26       29.73     13.39 o 
  -6  10   1     1602.28     1692.34    140.29 o 
  -5  10   1      453.13      470.39     34.40 o 
  -4  10   1     2313.12     2197.85     68.45 o 
  -3  10   1       50.82       81.99     15.49 o 
  -2  10   1      143.06      133.47     17.82 o 
  -1  10   1      185.44      165.00     18.49 o 
   0  10   1     1279.07     1236.61     23.75 o 
   1  10   1     1985.56     1882.31     25.83 o 
   2  10   1     1315.29     1186.33     22.30 o 
   3  10   1       34.69       32.13     16.88 o 
   4  10   1      420.11      433.43     16.10 o 
   5  10   1        0.79        8.46     16.58 o 
   6  10   1      409.05      430.81     28.62 o 
   7  10   1        5.97       13.03     13.78 o 
   8  10   1       39.90       62.89     16.19 o 
   9  10   1      101.83      106.55     15.94 o 
  10  10   1       99.59      122.07     15.09 o 
  11  10   1        6.44       31.68     14.21 o 
  12  10   1      688.83      692.44     29.00 o 
  13  10   1        0.67        3.21     17.37 o 
  14  10   1        0.83       -2.99     25.45 o 
 -14  11   1       22.14       33.62     15.15 o 
 -13  11   1        6.95       26.14     17.78 o 
 -12  11   1       37.75       39.70     17.18 o 
 -11  11   1        0.96       13.86     16.77 o 
 -10  11   1       27.23       47.72     14.04 o 
  -9  11   1      179.12      199.75     22.67 o 
  -8  11   1      106.88      112.80     16.09 o 
  -7  11   1        2.12       21.12     14.86 o 
  -6  11   1        8.00       29.95     14.81 o 
  -5  11   1       95.51      108.16     13.29 o 
  -4  11   1      990.66     1045.59     29.74 o 
  -3  11   1      277.46      329.42     20.81 o 
  -2  11   1     2354.77     2299.89     24.25 o 
  -1  11   1      557.42      526.77     20.57 o 
   0  11   1     2280.52     2261.26     29.04 o 
   1  11   1       20.84       19.65     18.46 o 
   2  11   1        7.13       21.50     17.44 o 
   3  11   1       19.87       12.97     17.20 o 
   4  11   1      650.93      628.05     27.03 o 
   5  11   1        2.16       10.34     14.29 o 
   6  11   1      233.00      266.51     19.24 o 
   7  11   1       24.40        8.76     14.75 o 
   8  11   1      104.57      119.78     15.01 o 
   9  11   1       23.87       41.59     14.99 o 
  10  11   1       10.85       13.46     16.79 o 
  11  11   1       21.41       25.95     15.17 o 
  12  11   1        6.12      -10.47     25.04 o 
  13  11   1       15.59       18.23     15.74 o 
  14  11   1      157.09      121.98     35.19 o 
 -13  12   1        9.37       22.14     27.74 o 
 -12  12   1       52.47       41.51     18.23 o 
 -11  12   1       20.60       43.80     16.11 o 
 -10  12   1        0.98       -1.59     17.27 o 
  -9  12   1       17.47       32.02     16.63 o 
  -8  12   1       31.73       78.46     19.87 o 
  -7  12   1      117.71      123.59     15.32 o 
  -6  12   1      347.21      335.04     22.39 o 
  -5  12   1      727.10      807.95     60.98 o 
  -4  12   1       92.00      105.70     20.51 o 
  -3  12   1       47.30       56.68     16.76 o 
  -2  12   1      548.00      517.12     20.09 o 
  -1  12   1       32.52       57.88     21.34 o 
   0  12   1      306.06      283.72     20.25 o 
   1  12   1      583.40      557.22     22.41 o 
   2  12   1       28.25       28.87     17.81 o 
   3  12   1      844.34      801.96     26.44 o 
   4  12   1       46.85       45.60     17.91 o 
   5  12   1       20.91       45.05     16.37 o 
   6  12   1      226.29      222.92     12.96 o 
   7  12   1        1.37        3.28     16.39 o 
   8  12   1        3.87       15.80     15.13 o 
   9  12   1       93.28       78.51     17.13 o 
  10  12   1      118.17      144.77     15.91 o 
  11  12   1       19.07       13.96     16.20 o 
  12  12   1      244.91      259.48     22.77 o 
  13  12   1        0.78       -7.54     28.36 o 
 -12  13   1        0.59      -15.35     34.69 o 
 -11  13   1       47.80       63.98     16.11 o 
 -10  13   1        0.11       31.81     14.52 o 
  -9  13   1        8.52       23.91     17.35 o 
  -8  13   1        0.87       16.24     26.90 o 
  -7  13   1      509.59      544.25     30.11 o 
  -6  13   1      204.88      232.47     25.96 o 
  -5  13   1      255.63      268.33     16.13 o 
  -4  13   1       37.99       59.20     20.73 o 
  -3  13   1        2.67       15.12     20.93 o 
  -2  13   1      238.01      209.12     21.99 o 
  -1  13   1      543.54      520.34     30.82 o 
   0  13   1      167.25      164.66     31.21 o 
   1  13   1       13.92       23.36     20.75 o 
   2  13   1       13.81       39.72     20.81 o 
   3  13   1       21.69       42.16     35.08 o 
   4  13   1       20.46       14.54     18.71 o 
   5  13   1      476.48      484.09     20.03 o 
   6  13   1        0.45        1.78     13.26 o 
   7  13   1        7.18       27.24     13.84 o 
   8  13   1      100.55      108.82     15.20 o 
   9  13   1       84.92      110.29     17.98 o 
  10  13   1       17.58       21.41     16.76 o 
  11  13   1       79.25       83.46     17.31 o 
 -10  14   1      110.41       92.58     17.77 o 
  -9  14   1      128.62      150.65     13.75 o 
  -8  14   1       95.42      126.52     14.11 o 
  -7  14   1       85.73      107.72     15.54 o 
  -6  14   1      372.77      405.99     23.03 o 
  -5  14   1      170.69      184.69     16.50 o 
  -4  14   1        1.01       35.73     23.96 o 
  -3  14   1       32.69       41.64     21.29 o 
  -2  14   1       43.73       29.45     21.63 o 
  -1  14   1        0.28       -6.22     19.46 o 
   0  14   1       23.72       34.67     22.14 o 
   1  14   1      111.81      108.88     19.42 o 
   2  14   1        5.94        3.46     20.99 o 
   3  14   1       28.59       18.55     24.63 o 
   4  14   1      234.35      245.07     21.69 o 
   5  14   1      360.39      325.48     29.39 o 
   6  14   1        0.35       13.43     14.94 o 
   7  14   1      502.09      551.41     54.03 o 
   8  14   1      259.66      254.50     19.70 o 
   9  14   1        1.81       27.36     14.30 o 
  10  14   1        3.72        9.06     14.84 o 
  -8  15   1       69.84       90.47     17.82 o 
  -7  15   1      221.06      267.22     22.10 o 
  -6  15   1       17.26       32.83     20.79 o 
  -5  15   1        3.06       50.99     32.73 o 
  -4  15   1      163.99      193.60     19.44 o 
  -3  15   1        0.56        3.83     17.72 o 
  -2  15   1       36.31       64.72     22.17 o 
  -1  15   1      302.92      316.16     22.94 o 
   0  15   1       58.51       70.13     20.30 o 
   1  15   1        5.45       30.68     22.34 o 
   2  15   1       48.49       47.38     22.24 o 
   3  15   1        9.04        9.66     21.79 o 
   4  15   1       95.73      108.44     19.85 o 
   5  15   1      317.23      350.21     48.92 o 
   6  15   1        4.84       13.22     20.54 o 
   7  15   1       13.09       16.19     16.15 o 
   8  15   1       53.77       51.08     19.31 o 
  -6  16   1        7.05       20.98     16.54 o 
  -5  16   1       54.18       64.71     17.73 o 
  -4  16   1       75.17      111.64     18.82 o 
  -3  16   1        5.20       16.91     25.98 o 
  -2  16   1        0.31       27.41     24.84 o 
  -1  16   1       15.95        3.91     23.47 o 
   0  16   1       41.43       21.55     23.20 o 
   1  16   1      160.64      174.01     23.62 o 
   2  16   1      154.67      140.42     23.65 o 
   3  16   1        0.24       -8.27     23.20 o 
   4  16   1        0.01       26.40     20.71 o 
   5  16   1        0.27       21.73     17.55 o 
   6  16   1       57.57       58.61     23.77 o 
 -18   0   2      311.50      290.00     48.20 o 
 -16   0   2      157.46      108.82     19.30 o 
 -14   0   2        6.08       26.42     23.35 o 
 -12   0   2     1744.34     1444.94    138.48 o 
 -10   0   2      494.36      428.85     31.63 o 
  -8   0   2      347.57      420.12     25.73 o 
  -6   0   2      238.61      237.34     24.70 o 
  -4   0   2    21869.62    20825.08    718.43 o 
  -2   0   2    44585.95    42291.64    651.29 o 
   0   0   2       73.83      100.40     19.19 o 
   2   0   2     3748.12     3379.69     36.25 o 
   4   0   2    47696.95    42564.72    789.58 o 
   6   0   2        8.63       15.07     13.10 o 
   8   0   2       17.20       41.24     13.36 o 
  10   0   2      109.96       93.71     16.09 o 
  12   0   2     1665.80     1723.40     99.20 o 
  14   0   2      942.65      891.92     33.69 o 
  16   0   2      120.05      143.81     18.35 o 
  18   0   2       23.28       22.53     26.37 o 
 -18   1   2       95.71      118.30     12.91 o 
 -17   1   2       22.46       44.31     12.59 o 
 -16   1   2      109.55      114.05     13.68 o 
 -15   1   2      111.24      118.96     14.62 o 
 -14   1   2       28.66       34.12     11.04 o 
 -13   1   2       84.56       84.22     11.92 o 
 -12   1   2     1250.40     1228.99     80.34 o 
 -11   1   2       41.39       52.58     10.48 o 
 -10   1   2       21.46       24.13      9.10 o 
  -9   1   2      290.32      293.69     10.03 o 
  -8   1   2     1834.87     1963.32     87.41 o 
  -7   1   2     5013.65     4808.46    205.41 o 
  -6   1   2    24212.11    23159.21    694.85 o 
  -5   1   2     1058.98      955.60     14.04 o 
  -4   1   2      443.53      427.99     13.30 o 
  -3   1   2     2114.31     2355.43     49.76 o 
  -2   1   2       77.49      129.76      9.43 o 
  -1   1   2     1031.52     1272.85     37.91 o 
   0   1   2    19572.18    19880.76    416.95 o 
   1   1   2       53.29       50.36     17.34 o 
   2   1   2    10629.85    10392.05    106.88 o 
   3   1   2     4844.36     4524.28     71.70 o 
   4   1   2      355.06      368.85     10.11 o 
   5   1   2    14393.40    14255.57    246.82 o 
   6   1   2      176.00      297.15      9.40 o 
   7   1   2      160.81      135.43     14.67 o 
   8   1   2      539.22      458.87     10.15 o 
   9   1   2      193.08      211.92     10.11 o 
  10   1   2     1506.91     1521.78     47.16 o 
  11   1   2       79.69      102.41     11.14 o 
  12   1   2     1419.35     1329.37     50.90 o 
  13   1   2       11.12       17.54     24.36 o 
  14   1   2      391.30      372.76     14.07 o 
  15   1   2        3.93       16.91     11.83 o 
  16   1   2      214.33      212.38     14.50 o 
  17   1   2       48.55       71.95     15.19 o 
  18   1   2       65.15       63.30     24.09 o 
 -18   2   2      156.16      139.64     13.06 o 
 -17   2   2       12.78        8.31     12.04 o 
 -16   2   2       55.10       64.96     12.86 o 
 -15   2   2       48.49       58.41     20.86 o 
 -14   2   2       89.38      106.78     14.72 o 
 -13   2   2     1044.03      916.52     57.85 o 
 -12   2   2        1.17       13.93     10.09 o 
 -11   2   2      662.66      614.00     24.73 o 
 -10   2   2        5.05        0.45      9.54 o 
  -9   2   2      988.26      897.22     37.56 o 
  -8   2   2     7521.14     6990.92    262.99 o 
  -7   2   2     2955.94     2843.97     97.82 o 
  -6   2   2      142.02      155.76      9.36 o 
  -5   2   2     1086.11     1244.28     22.82 o 
  -4   2   2      183.51      215.19      9.42 o 
  -3   2   2     3816.05     3799.80     95.13 o 
  -2   2   2    17741.19    18463.39    641.41 o 
  -1   2   2     1219.45     1367.65     36.60 o 
   0   2   2     2604.59     2790.13     42.02 o 
   1   2   2     6597.83     6952.07    129.87 o 
   2   2   2     3256.33     3039.36     35.40 o 
   3   2   2     2550.06     2795.81     44.18 o 
   4   2   2       13.84       16.81     10.47 o 
   5   2   2      677.00      624.95     16.18 o 
   6   2   2     5749.78     5601.99    131.16 o 
   7   2   2     2324.20     2067.58     35.09 o 
   8   2   2      653.27      654.70     23.46 o 
   9   2   2     1002.68      906.18     20.27 o 
  10   2   2      224.83      230.30     11.30 o 
  11   2   2       34.28       50.65     10.65 o 
  12   2   2     1468.39     1464.78     49.90 o 
  13   2   2      716.62      676.63     33.99 o 
  14   2   2      679.30      649.80     15.77 o 
  15   2   2        2.68       14.96     17.23 o 
  16   2   2      203.04      201.49     19.16 o 
  17   2   2        6.91       -5.68     15.32 o 
  18   2   2        0.99        0.06     15.80 o 
 -18   3   2       18.20       58.44     20.24 o 
 -17   3   2       62.92       62.64     19.57 o 
 -16   3   2       10.15       27.44     11.57 o 
 -15   3   2      496.10      448.41     22.88 o 
 -14   3   2      118.74      111.78     17.61 o 
 -13   3   2      271.20      289.42     14.03 o 
 -12   3   2       88.54       83.44     11.39 o 
 -11   3   2     1208.57     1180.75     55.22 o 
 -10   3   2        0.10       13.45      9.26 o 
  -9   3   2     5618.14     5331.56    209.97 o 
  -8   3   2       76.87       63.30     10.12 o 
  -7   3   2      371.32      366.07     20.60 o 
  -6   3   2     3048.61     2886.89     71.56 o 
  -5   3   2     4099.71     4090.60     83.98 o 
  -4   3   2       10.43       22.25      9.12 o 
  -3   3   2      545.64      570.24     13.68 o 
  -2   3   2      426.94      459.92     13.92 o 
  -1   3   2     1417.32     1608.06     41.41 o 
   0   3   2       50.94       11.58     14.34 o 
   1   3   2     1440.66     1703.08     31.84 o 
   2   3   2    12369.40    12706.08     68.51 o 
   3   3   2     1779.16     1785.20     42.69 o 
   4   3   2      213.37      210.67     11.70 o 
   5   3   2    12871.43    12578.60    225.90 o 
   6   3   2        1.20        0.10     11.13 o 
   7   3   2     1640.83     1696.50     54.66 o 
   8   3   2     1016.53      941.45     30.85 o 
   9   3   2      322.35      327.63     11.66 o 
  10   3   2       17.03       13.97     12.67 o 
  11   3   2     4036.30     3872.91    147.03 o 
  12   3   2       91.64       73.75     13.81 o 
  13   3   2       75.22       73.33     15.33 o 
  14   3   2       24.84       41.23     14.15 o 
  15   3   2        4.42       15.66     14.78 o 
  16   3   2        0.87       -5.12     14.46 o 
  17   3   2      299.76      268.94     15.83 o 
 -18   4   2       71.77       49.20     16.91 o 
 -17   4   2       14.75       29.48     20.05 o 
 -16   4   2      323.86      288.16     27.32 o 
 -15   4   2       11.55       44.88     12.94 o 
 -14   4   2      170.53      179.09     32.83 o 
 -13   4   2      577.97      605.11     31.64 o 
 -12   4   2      342.43      321.15     10.70 o 
 -11   4   2      226.72      256.93     16.37 o 
 -10   4   2      763.95      696.91     26.37 o 
  -9   4   2     1872.18     1676.69     53.73 o 
  -8   4   2      410.88      422.97     13.80 o 
  -7   4   2     7260.96     7223.20    182.84 o 
  -6   4   2       19.26       -6.61     12.01 o 
  -5   4   2     1394.59     1338.52     35.63 o 
  -4   4   2      152.22      152.97     12.08 o 
  -3   4   2     5001.36     5184.73     54.22 o 
  -2   4   2     1514.40     1610.69     36.22 o 
  -1   4   2      390.65      496.93     31.67 o 
   0   4   2       18.38        7.97     17.73 o 
   1   4   2       86.79       85.30     13.10 o 
   2   4   2      211.81      228.26     19.15 o 
   3   4   2     1538.07     1414.47     22.49 o 
   4   4   2       28.90       25.71     15.58 o 
   5   4   2     1161.60     1178.78     82.24 o 
   6   4   2      944.29      908.08     16.63 o 
   7   4   2     5955.82     5645.23     89.47 o 
   8   4   2     3672.66     3696.79    104.84 o 
   9   4   2      157.89      175.73     14.89 o 
  10   4   2       64.32       79.21     14.31 o 
  11   4   2      128.09      114.59     13.79 o 
  12   4   2      205.67      186.59     21.60 o 
  13   4   2      216.53      203.80     14.28 o 
  14   4   2       69.42       61.47     13.36 o 
  15   4   2       10.91       25.99     13.82 o 
  16   4   2       44.60       61.93     15.67 o 
  17   4   2       15.40       37.01     14.72 o 
 -17   5   2       12.98       12.71     13.95 o 
 -16   5   2       38.46       48.38     15.11 o 
 -15   5   2      193.52      157.20     14.21 o 
 -14   5   2        0.18       13.16     14.46 o 
 -13   5   2      131.09      117.54     13.18 o 
 -12   5   2      328.55      313.33     14.61 o 
 -11   5   2      267.76      229.25     12.75 o 
 -10   5   2      798.01      757.99     33.09 o 
  -9   5   2      698.22      661.38     13.93 o 
  -8   5   2     1433.75     1430.00     30.37 o 
  -7   5   2      886.99      880.56     32.33 o 
  -6   5   2     1144.31     1109.49     23.06 o 
  -5   5   2     1934.34     1950.55     32.38 o 
  -4   5   2      297.10      303.02     11.29 o 
  -3   5   2      264.85      303.93     12.19 o 
  -2   5   2     2264.69     2244.29     60.99 o 
  -1   5   2     4084.44     4056.71     98.45 o 
   0   5   2      826.43      809.20     20.56 o 
   1   5   2     8862.10     9591.69    168.01 o 
   2   5   2      731.58     1001.56     57.33 o 
   3   5   2      324.98      334.13     20.86 o 
   4   5   2     3823.59     3512.72     79.37 o 
   5   5   2     5253.10     5077.75    132.03 o 
   6   5   2     2026.59     1947.46     50.03 o 
   7   5   2      560.89      560.76     19.88 o 
   8   5   2      711.75      662.63     20.16 o 
   9   5   2      437.47      438.59     18.23 o 
  10   5   2      248.91      271.45     13.67 o 
  11   5   2     1331.04     1286.90     31.34 o 
  12   5   2      323.32      334.80     13.89 o 
  13   5   2      129.84      118.90     13.41 o 
  14   5   2        2.64       22.99     13.35 o 
  15   5   2       17.68       12.30     13.73 o 
  16   5   2       37.48       44.45     21.82 o 
  17   5   2      125.97      113.58     15.13 o 
 -17   6   2       36.30       50.52     15.32 o 
 -16   6   2       50.62       38.43     15.32 o 
 -15   6   2        0.70       28.06     14.51 o 
 -14   6   2      806.00      709.45     33.81 o 
 -13   6   2      296.08      310.83     14.03 o 
 -12   6   2      384.59      339.44     13.53 o 
 -11   6   2       50.07       48.03     16.54 o 
 -10   6   2      661.90      689.32     25.03 o 
  -9   6   2      571.18      562.55     16.89 o 
  -8   6   2      327.54      337.71     13.40 o 
  -7   6   2     1416.26     1411.52     47.99 o 
  -6   6   2      326.59      349.85     12.35 o 
  -5   6   2       30.95       43.47     11.53 o 
  -4   6   2     3481.88     3698.16     58.12 o 
  -3   6   2      286.91      256.38     16.02 o 
  -2   6   2     1149.27     1059.91     17.72 o 
  -1   6   2        6.15       -0.14     14.36 o 
   0   6   2     4743.92     5054.91     35.53 o 
   1   6   2     5195.64     5362.72     35.69 o 
   2   6   2     9732.50     9650.17    149.35 o 
   3   6   2        2.30        5.61     17.23 o 
   4   6   2     7911.05     7529.63     86.44 o 
   5   6   2      148.85      161.35     17.75 o 
   6   6   2      207.66      230.49     13.14 o 
   7   6   2     2716.11     2802.11     49.76 o 
   8   6   2     3243.27     3182.28     84.99 o 
   9   6   2       55.82       75.97     14.13 o 
  10   6   2      273.63      276.48     17.64 o 
  11   6   2      280.48      273.37     14.64 o 
  12   6   2      239.46      228.53     14.79 o 
  13   6   2       53.36       42.21     13.52 o 
  14   6   2        1.90        1.04     14.91 o 
  15   6   2       69.65       62.18     14.30 o 
  16   6   2       13.72       33.73     17.26 o 
  17   6   2       28.49       45.84     15.59 o 
 -17   7   2        0.81      -14.71     27.30 o 
 -16   7   2       28.07       59.91     16.81 o 
 -15   7   2        0.87       17.18     14.21 o 
 -14   7   2      134.26      118.67     14.35 o 
 -13   7   2       19.27       27.12     17.37 o 
 -12   7   2     1427.36     1397.20     16.71 o 
 -11   7   2      307.80      284.62     14.29 o 
 -10   7   2      748.43      725.78     13.77 o 
  -9   7   2     1023.14     1013.20     30.37 o 
  -8   7   2     1532.41     1519.51     37.87 o 
  -7   7   2     1118.65     1118.32     39.73 o 
  -6   7   2     2077.63     1973.58     43.17 o 
  -5   7   2      273.69      264.34     13.22 o 
  -4   7   2     1768.37     1970.85     45.86 o 
  -3   7   2     1296.81     1409.97     18.82 o 
  -2   7   2      697.40      647.90     23.74 o 
  -1   7   2     2742.64     2750.67     26.37 o 
   0   7   2     4276.05     4150.84     32.60 o 
   1   7   2     5180.66     5125.14     35.10 o 
   2   7   2       37.79       28.54     13.30 o 
   3   7   2      871.16      802.15     19.51 o 
   4   7   2      553.16      469.43     18.11 o 
   5   7   2      844.83      809.28     20.03 o 
   6   7   2     5115.01     5178.75    179.08 o 
   7   7   2       22.83       27.38     13.52 o 
   8   7   2        7.16       11.98     13.69 o 
   9   7   2        0.89      -10.32     14.70 o 
  10   7   2      342.32      410.13     15.76 o 
  11   7   2        0.53       -2.21     14.81 o 
  12   7   2      739.62      725.81     36.42 o 
  13   7   2      124.03      114.74     13.97 o 
  14   7   2        4.27       21.84     16.82 o 
  15   7   2      102.84       80.87     13.93 o 
  16   7   2       88.28       89.95     27.37 o 
 -16   8   2       45.44       34.74     15.86 o 
 -15   8   2        5.98       24.03     16.05 o 
 -14   8   2      452.20      449.10     15.77 o 
 -13   8   2        2.43        8.09     14.05 o 
 -12   8   2      279.33      276.30     14.10 o 
 -11   8   2      103.89      122.05     15.82 o 
 -10   8   2       25.45       35.80     13.20 o 
  -9   8   2      390.18      401.28     14.73 o 
  -8   8   2     1381.80     1378.57     30.29 o 
  -7   8   2        2.86        6.09     13.68 o 
  -6   8   2       95.50      100.03     13.64 o 
  -5   8   2      287.66      291.45     14.52 o 
  -4   8   2      157.97      142.87     15.94 o 
  -3   8   2     1731.28     1663.67     21.86 o 
  -2   8   2       89.27       74.82     14.11 o 
  -1   8   2     1043.59     1025.43     32.27 o 
   0   8   2     3940.99     3714.87     31.12 o 
   1   8   2       75.04       84.56     18.07 o 
   2   8   2      736.80      749.52     18.40 o 
   3   8   2       42.36       51.38     12.44 o 
   4   8   2      919.60      859.42     19.91 o 
   5   8   2       69.95       57.47     18.02 o 
   6   8   2     2217.15     2263.81    119.77 o 
   7   8   2      761.77      849.13     36.31 o 
   8   8   2     1068.68     1096.95     22.81 o 
   9   8   2       32.52       35.28     13.21 o 
  10   8   2      565.99      573.74     25.23 o 
  11   8   2      217.08      235.63     14.37 o 
  12   8   2      456.77      426.03     17.16 o 
  13   8   2      160.00      159.04     17.40 o 
  14   8   2       27.29       -9.20     16.92 o 
  15   8   2       74.12       79.28     16.39 o 
  16   8   2       17.85       43.47     15.82 o 
 -15   9   2      107.06      135.10     19.11 o 
 -14   9   2        3.76       19.37     15.56 o 
 -13   9   2       23.33       23.97     14.16 o 
 -12   9   2      756.58      720.18     16.50 o 
 -11   9   2      207.61      192.66     15.09 o 
 -10   9   2        7.11        1.74     14.54 o 
  -9   9   2       77.77       95.81     14.36 o 
  -8   9   2       90.10      106.08     13.29 o 
  -7   9   2      755.49      786.90     31.34 o 
  -6   9   2     2029.36     1988.92    113.89 o 
  -5   9   2     2716.12     2684.48    134.84 o 
  -4   9   2       28.18       45.36     16.35 o 
  -3   9   2      113.52       85.38     12.71 o 
  -2   9   2       54.30       58.25     16.99 o 
  -1   9   2      277.30      269.54     23.14 o 
   0   9   2     2471.30     2398.76     27.27 o 
   1   9   2      151.43      122.33     16.89 o 
   2   9   2       16.22       42.29     16.92 o 
   3   9   2        1.31       10.19     12.91 o 
   4   9   2      380.26      390.52     21.08 o 
   5   9   2      322.09      315.20     19.45 o 
   6   9   2      850.03      872.28     37.26 o 
   7   9   2        5.51        4.65     14.05 o 
   8   9   2      172.81      176.27     13.93 o 
   9   9   2       90.73      119.84     14.56 o 
  10   9   2        6.31       39.57     15.84 o 
  11   9   2      676.75      711.95     26.55 o 
  12   9   2       31.53       36.14     18.31 o 
  13   9   2        7.11       31.80     16.96 o 
  14   9   2       87.26       93.28     15.35 o 
  15   9   2       10.42       21.28     15.80 o 
 -15  10   2        1.88       24.41     15.54 o 
 -14  10   2       21.19       45.36     15.40 o 
 -13  10   2      147.29      131.47     15.10 o 
 -12  10   2        9.88        3.64     14.34 o 
 -11  10   2       30.05       34.29     17.44 o 
 -10  10   2       52.02       56.88     14.70 o 
  -9  10   2        3.91       24.11     14.36 o 
  -8  10   2       86.17      102.29     13.65 o 
  -7  10   2       17.48       21.65     15.49 o 
  -6  10   2      246.91      250.97     14.60 o 
  -5  10   2      351.34      377.42     27.79 o 
  -4  10   2      197.06      188.28     13.54 o 
  -3  10   2     3611.59     3445.04     41.66 o 
  -2  10   2      302.76      266.76     18.68 o 
  -1  10   2     1721.95     1739.00     25.63 o 
   0  10   2      740.78      757.38     22.57 o 
   1  10   2       27.78       40.87     19.67 o 
   2  10   2       92.81      111.94     17.06 o 
   3  10   2      259.47      230.36     17.10 o 
   4  10   2     1429.63     1349.54     26.89 o 
   5  10   2      256.61      251.01     19.84 o 
   6  10   2      357.82      342.97     15.48 o 
   7  10   2      835.46      850.56     44.84 o 
   8  10   2      108.20      132.53     19.95 o 
   9  10   2      177.94      171.66     15.19 o 
  10  10   2       59.79       85.82     16.49 o 
  11  10   2       40.17       52.41     15.42 o 
  12  10   2       54.45       63.64     16.16 o 
  13  10   2      818.79      734.23     25.73 o 
  14  10   2       11.32       32.99     18.14 o 
 -14  11   2       27.40       33.53     17.06 o 
 -13  11   2        2.53        2.89     16.21 o 
 -12  11   2       13.47       17.62     17.42 o 
 -11  11   2       14.04       12.93     15.05 o 
 -10  11   2       11.48       15.12     13.88 o 
  -9  11   2       15.04       36.30     13.78 o 
  -8  11   2      212.19      219.75     19.84 o 
  -7  11   2     2425.33     2547.32    135.51 o 
  -6  11   2      144.36      152.44     36.53 o 
  -5  11   2     1340.86     1341.44     59.84 o 
  -4  11   2      227.16      225.74     14.32 o 
  -3  11   2       99.03       95.90     25.48 o 
  -2  11   2      127.08      105.66     18.94 o 
  -1  11   2     3059.83     2954.68     99.63 o 
   0  11   2       30.82       39.66     20.83 o 
   1  11   2     1801.64     1733.60     23.89 o 
   2  11   2       19.73       27.30     17.80 o 
   3  11   2       63.62       77.35     21.89 o 
   4  11   2      199.72      162.56     17.45 o 
   5  11   2      339.23      309.11     23.36 o 
   6  11   2       47.68       62.32     14.47 o 
   7  11   2       82.88      107.35     15.00 o 
   8  11   2       91.25      106.50     15.16 o 
   9  11   2      124.94      139.35     15.64 o 
  10  11   2       31.47       42.73     15.42 o 
  11  11   2      353.68      402.76     24.68 o 
  12  11   2        0.26      -15.15     20.22 o 
  13  11   2       36.58       72.15     22.28 o 
 -13  12   2       39.86       33.13     20.29 o 
 -12  12   2       63.28       54.62     17.89 o 
 -11  12   2       31.07       16.97     17.30 o 
 -10  12   2       60.21       95.15     16.97 o 
  -9  12   2       18.85       50.55     18.82 o 
  -8  12   2       76.84       83.00     18.68 o 
  -7  12   2      459.79      463.18     39.67 o 
  -6  12   2      109.41      143.33     14.92 o 
  -5  12   2      385.62      408.54     27.86 o 
  -4  12   2      896.30      873.84     43.79 o 
  -3  12   2      115.42      116.20     18.73 o 
  -2  12   2      483.33      470.40     22.19 o 
  -1  12   2      524.75      537.46     33.87 o 
   0  12   2       91.15       98.27     21.18 o 
   1  12   2        6.42      -20.54     20.54 o 
   2  12   2       96.15       97.53     18.18 o 
   3  12   2        2.93      -19.93     19.93 o 
   4  12   2      953.26      887.92     22.59 o 
   5  12   2       68.75       59.82     18.00 o 
   6  12   2       32.67       28.25     12.98 o 
   7  12   2      498.28      583.57     36.58 o 
   8  12   2       72.44       79.24     15.64 o 
   9  12   2        6.47       31.28     17.04 o 
  10  12   2       26.79       47.77     16.19 o 
  11  12   2        3.53        3.10     17.27 o 
  12  12   2        7.00       48.37     16.70 o 
 -12  13   2      197.89      238.11     23.78 o 
 -11  13   2        5.44       16.09     35.11 o 
 -10  13   2       40.87       75.75     15.36 o 
  -9  13   2       72.66       62.20     17.29 o 
  -8  13   2       92.76      113.29     15.69 o 
  -7  13   2      185.34      228.22     14.28 o 
  -6  13   2      452.11      493.07     21.86 o 
  -5  13   2      208.22      235.12     23.33 o 
  -4  13   2      207.40      198.93     21.16 o 
  -3  13   2      346.98      351.00     19.81 o 
  -2  13   2        0.75       17.27     20.61 o 
  -1  13   2       82.99       85.51     19.87 o 
   0  13   2      414.85      378.09     22.00 o 
   1  13   2       16.44       12.10     18.59 o 
   2  13   2        0.43       35.79     30.89 o 
   3  13   2        8.08       -1.48     36.47 o 
   4  13   2       41.54       68.48     18.27 o 
   5  13   2       86.41      101.75     22.39 o 
   6  13   2       47.08       74.03     14.39 o 
   7  13   2      109.63      160.51     14.85 o 
   8  13   2        3.57        3.09     13.43 o 
   9  13   2       30.79       25.09     17.57 o 
  10  13   2      157.77      163.39     17.25 o 
  11  13   2      154.26      177.31     17.60 o 
 -10  14   2        2.45       20.13     17.36 o 
  -9  14   2        3.48        0.08     15.72 o 
  -8  14   2      116.90      138.93     16.33 o 
  -7  14   2        5.41       16.29     14.41 o 
  -6  14   2       50.52       65.25     16.52 o 
  -5  14   2      299.87      339.28     44.03 o 
  -4  14   2        2.17       22.21     15.79 o 
  -3  14   2      147.32      147.79     21.71 o 
  -2  14   2      187.16      200.89     22.16 o 
  -1  14   2      351.47      352.85     22.32 o 
   0  14   2      132.84      132.02     19.75 o 
   1  14   2       32.75       47.30     21.54 o 
   2  14   2        5.80       13.57     21.21 o 
   3  14   2       87.32      102.91     21.49 o 
   4  14   2       81.56       58.50     18.94 o 
   5  14   2       67.62      107.21     29.78 o 
   6  14   2      207.44      241.66     42.94 o 
   7  14   2        1.22        8.73     15.33 o 
   8  14   2      255.75      274.21     16.39 o 
   9  14   2       63.21       68.30     15.30 o 
  10  14   2      161.81      193.74     15.03 o 
  -8  15   2        2.85        5.00     31.91 o 
  -7  15   2       27.39       51.91     17.15 o 
  -6  15   2      153.70      164.62     18.65 o 
  -5  15   2        7.62       17.68     18.07 o 
  -4  15   2        0.71       -4.61     17.96 o 
  -3  15   2        1.13       28.03     19.76 o 
  -2  15   2       29.79       32.81     19.97 o 
  -1  15   2       68.60       76.73     22.57 o 
   0  15   2      383.07      352.61     23.34 o 
   1  15   2       14.83        4.50     19.68 o 
   2  15   2       18.94       36.51     22.61 o 
   3  15   2       71.10       60.37     22.02 o 
   4  15   2       19.96       19.96     20.74 o 
   5  15   2       88.74       77.55     20.22 o 
   6  15   2      182.52      200.78     17.17 o 
   7  15   2      140.48      150.47     23.17 o 
   8  15   2        6.09       23.51     15.98 o 
  -6  16   2       16.79       53.00     16.77 o 
  -5  16   2        8.43       25.34     19.04 o 
  -4  16   2       26.21       70.13     16.38 o 
  -3  16   2       52.97       64.14     23.12 o 
  -2  16   2      111.26      108.76     23.65 o 
  -1  16   2       17.87       42.58     20.90 o 
   0  16   2       59.93       66.85     23.32 o 
   1  16   2      114.78      143.53     29.86 o 
   2  16   2      102.18       87.71     20.82 o 
   3  16   2      164.30      153.61     37.04 o 
   4  16   2       74.70       94.53     20.73 o 
   5  16   2       31.66       18.10     17.35 o 
 -17   0   3      116.61       93.02     19.90 o 
 -15   0   3      201.83      288.66     79.33 o 
 -13   0   3        5.95       16.44     15.25 o 
 -11   0   3     2407.81     2207.48    226.69 o 
  -9   0   3      309.75      360.01     16.63 o 
  -7   0   3    16227.63    15305.18    986.07 o 
  -5   0   3      892.28      945.33     41.83 o 
  -3   0   3      946.28     1005.79     23.00 o 
  -1   0   3    29546.42    28929.67    129.03 o 
   3   0   3     1240.41     1103.86     19.43 o 
   5   0   3     5756.28     5221.39     76.99 o 
   7   0   3       19.59       30.93     12.13 o 
   9   0   3       33.67       60.05     14.29 o 
  11   0   3      718.62      647.89     17.54 o 
  13   0   3     1500.93     1443.64     87.86 o 
  15   0   3      339.26      320.12     25.56 o 
  17   0   3      181.59      164.92     25.31 o 
 -18   1   3        1.85       16.16     12.13 o 
 -17   1   3       44.49       45.67     15.71 o 
 -16   1   3        2.21       25.40     12.17 o 
 -15   1   3       35.53       28.55     11.08 o 
 -14   1   3      106.37       99.45     11.45 o 
 -13   1   3       11.04       10.21     10.63 o 
 -12   1   3      145.18      155.08     11.41 o 
 -11   1   3     2962.77     2812.97    182.30 o 
 -10   1   3      347.10      291.39     16.44 o 
  -9   1   3     3721.16     3507.74    207.43 o 
  -8   1   3        3.19       27.42     10.39 o 
  -7   1   3      130.39      117.79      9.85 o 
  -6   1   3       95.42       74.76     13.24 o 
  -5   1   3     1152.55     1035.82     53.88 o 
  -4   1   3    14289.40    14004.73    268.98 o 
  -3   1   3    14188.05    13948.75    212.49 o 
  -2   1   3    16675.58    16687.60    396.17 o 
  -1   1   3      299.81      328.86     14.17 o 
   0   1   3     4237.89     4640.62     92.34 o 
   1   1   3       71.28       70.59     26.80 o 
   2   1   3     2392.89     2400.01     31.14 o 
   3   1   3     9915.26     9832.13    146.09 o 
   4   1   3     2416.19     2266.60     42.40 o 
   5   1   3     2938.01     2858.88     63.39 o 
   6   1   3     3782.59     3428.58     61.81 o 
   7   1   3     2436.45     2328.23     58.48 o 
   8   1   3     1705.29     1798.60     53.43 o 
   9   1   3      310.46      326.49     10.23 o 
  10   1   3      174.54      180.80     10.27 o 
  11   1   3     1545.43     1622.53     37.98 o 
  12   1   3      221.66      204.03     11.17 o 
  13   1   3      613.87      636.98     31.02 o 
  14   1   3       51.83       82.96     25.11 o 
  15   1   3       20.22       46.08     13.95 o 
  16   1   3       17.12       25.30     13.80 o 
  17   1   3       94.87       76.01     15.48 o 
  18   1   3       16.93       61.32     31.28 o 
 -18   2   3       42.48       37.68     13.37 o 
 -17   2   3       92.28      100.58     12.65 o 
 -16   2   3      100.38       94.27     11.15 o 
 -15   2   3      123.59      135.81     13.45 o 
 -14   2   3      432.61      377.15     16.25 o 
 -13   2   3      509.41      449.11     29.07 o 
 -12   2   3     1037.00     1001.06     57.68 o 
 -11   2   3       67.60       68.99      9.95 o 
 -10   2   3      843.52      783.98     34.12 o 
  -9   2   3       92.97       69.61     10.54 o 
  -8   2   3     1515.15     1294.09     53.23 o 
  -7   2   3    13364.97    12834.37    428.16 o 
  -6   2   3      243.99      190.81      9.83 o 
  -5   2   3     2973.02     3029.55     78.25 o 
  -4   2   3      624.58      645.62     18.41 o 
  -3   2   3     1098.57     1136.88     17.70 o 
  -2   2   3    10708.60    10955.92    288.47 o 
  -1   2   3     2741.17     2808.17     70.30 o 
   0   2   3     7465.91     7648.56    165.91 o 
   2   2   3     1140.31     1100.58     25.84 o 
   3   2   3     9414.88     9278.23    193.35 o 
   4   2   3     5031.14     5129.02     93.08 o 
   5   2   3     2282.46     2291.59     51.29 o 
   6   2   3      120.26       77.19     10.93 o 
   7   2   3     3893.70     3754.04     91.27 o 
   8   2   3      969.92      985.77     27.60 o 
   9   2   3     1538.92     1504.46     39.74 o 
  10   2   3       42.86       59.89     11.98 o 
  11   2   3     1076.33      976.99     54.30 o 
  12   2   3      211.66      177.51     15.67 o 
  13   2   3      401.65      404.55     14.32 o 
  14   2   3      163.69      156.61     13.82 o 
  15   2   3      141.97      140.51     14.55 o 
  16   2   3       79.60       72.97     19.83 o 
  17   2   3      132.57      122.60     16.77 o 
 -18   3   3       48.83       55.28     14.88 o 
 -17   3   3       39.15       47.93     17.21 o 
 -16   3   3      300.07      306.16     22.92 o 
 -15   3   3      128.89      132.79     11.74 o 
 -14   3   3     1199.29     1163.02     57.72 o 
 -13   3   3      496.95      448.26     27.85 o 
 -12   3   3       95.84       97.82     11.23 o 
 -11   3   3      116.40      104.40     10.32 o 
 -10   3   3      798.50      771.60     43.81 o 
  -9   3   3       54.92       58.02     11.30 o 
  -8   3   3     4695.78     4551.53    189.14 o 
  -7   3   3       86.43      126.15     10.28 o 
  -6   3   3      537.44      507.30     11.66 o 
  -5   3   3      107.84      167.17     10.11 o 
  -4   3   3      410.53      398.47     10.16 o 
  -3   3   3     1799.10     1729.55     25.36 o 
  -2   3   3      207.43      205.55     12.79 o 
  -1   3   3     3279.61     3610.68    129.23 o 
   0   3   3    52003.81    49804.22   2164.17 o 
   1   3   3      241.81      247.82     23.95 o 
   2   3   3      209.65      178.13     18.70 o 
   3   3   3      146.52      170.80     26.91 o 
   4   3   3       56.82       59.16     15.67 o 
   5   3   3      820.79      871.51     18.40 o 
   6   3   3    12500.23    11952.71    260.12 o 
   7   3   3        0.98       17.44     12.34 o 
   8   3   3     1454.90     1485.68     42.33 o 
   9   3   3       43.41       48.44     12.28 o 
  10   3   3       52.11       55.95     13.21 o 
  11   3   3      440.44      429.69     25.06 o 
  12   3   3     3525.37     3288.04     95.53 o 
  13   3   3        1.46       14.34     13.40 o 
  14   3   3       45.87       37.24     13.58 o 
  15   3   3       47.13       53.22     14.99 o 
  16   3   3        4.96        0.70     13.93 o 
  17   3   3        3.85       19.20     15.77 o 
 -18   4   3       36.03       22.53     20.41 o 
 -17   4   3        0.07       -3.34     14.39 o 
 -16   4   3       35.19       32.98     14.07 o 
 -15   4   3      270.84      248.65     14.04 o 
 -14   4   3      693.61      665.00     23.09 o 
 -13   4   3      728.14      675.53     29.74 o 
 -12   4   3      410.40      391.70     21.61 o 
 -11   4   3       82.29       74.94     10.90 o 
 -10   4   3      207.85      225.76     17.50 o 
  -9   4   3     1201.70     1170.79     31.51 o 
  -8   4   3     1001.66      959.83     23.49 o 
  -7   4   3     1085.05     1247.15     29.66 o 
  -6   4   3     1501.09     1366.22     23.01 o 
  -5   4   3     1368.01     1480.22     27.81 o 
  -4   4   3        0.43       -3.87     11.46 o 
  -3   4   3     1900.69     2054.87     23.64 o 
  -2   4   3     5653.98     5510.74     96.87 o 
  -1   4   3     2203.59     2317.67     64.05 o 
   0   4   3     8081.47     8289.17     50.76 o 
   1   4   3     4279.08     4341.07     89.99 o 
   2   4   3      561.91      645.25     22.59 o 
   3   4   3      265.51      222.41     18.32 o 
   4   4   3     2112.58     1856.54     62.77 o 
   5   4   3      441.71      427.22     13.20 o 
   6   4   3      559.25      608.26     13.67 o 
   7   4   3       50.99       47.06     12.31 o 
   8   4   3      140.33      125.29     11.95 o 
   9   4   3       94.53      119.26     11.93 o 
  10   4   3      381.27      361.76     18.80 o 
  11   4   3      357.37      341.19     15.71 o 
  12   4   3      194.11      164.47     13.77 o 
  13   4   3        3.69      -10.63     15.37 o 
  14   4   3      121.17      152.65     25.74 o 
  15   4   3        1.30       -4.82     13.99 o 
  16   4   3      120.21      149.16     15.00 o 
  17   4   3       14.43       16.12     14.86 o 
 -17   5   3       52.89       61.75     15.93 o 
 -16   5   3       20.89       43.38     16.48 o 
 -15   5   3      471.06      486.35     24.88 o 
 -14   5   3      581.96      537.35     32.90 o 
 -13   5   3      262.41      249.26     13.24 o 
 -12   5   3      100.79      112.53     13.62 o 
 -11   5   3      447.19      425.25     33.07 o 
 -10   5   3       23.71       34.71     14.11 o 
  -9   5   3      443.15      393.90     12.85 o 
  -8   5   3      342.90      308.17     13.09 o 
  -7   5   3      257.65      276.50     12.36 o 
  -6   5   3     1064.57      948.68     14.21 o 
  -5   5   3     1261.49     1309.48     19.37 o 
  -4   5   3     1566.07     1684.40     16.06 o 
  -3   5   3       76.56       72.87     11.50 o 
  -2   5   3      363.39      464.39     24.10 o 
  -1   5   3     3900.70     4154.35    148.36 o 
   0   5   3    22550.83    22760.62     99.06 o 
   1   5   3     5106.12     4836.16     52.99 o 
   2   5   3     6397.29     6114.77     76.49 o 
   3   5   3     2986.75     3145.55     31.33 o 
   4   5   3    10522.12    11069.65    232.91 o 
   5   5   3     2267.41     2386.79     62.45 o 
   6   5   3     4258.85     4587.88     88.20 o 
   7   5   3     4520.83     4483.24     99.59 o 
   8   5   3      135.21      126.00     12.61 o 
   9   5   3      437.23      470.46     13.37 o 
  10   5   3      669.41      658.74     25.49 o 
  11   5   3       33.84       44.91     15.26 o 
  12   5   3      856.08      828.27     15.14 o 
  13   5   3        5.04        0.05     14.02 o 
  14   5   3       11.78       43.84     12.74 o 
  15   5   3       57.77       76.67     15.03 o 
  16   5   3       46.17       29.33     15.95 o 
  17   5   3       25.33       25.83     23.23 o 
 -17   6   3       27.55       21.64     15.12 o 
 -16   6   3       12.69       10.09     20.61 o 
 -15   6   3       10.50       -0.62     14.91 o 
 -14   6   3      245.75      262.30     15.01 o 
 -13   6   3      736.03      692.21     44.11 o 
 -12   6   3      276.99      267.42     13.97 o 
 -11   6   3       20.82       23.83     14.50 o 
 -10   6   3      231.64      232.11     14.09 o 
  -9   6   3      439.33      418.13     18.88 o 
  -8   6   3       12.87       14.11     11.94 o 
  -7   6   3      959.24      921.93     29.13 o 
  -6   6   3     1600.20     1604.87     26.71 o 
  -5   6   3       64.33       83.79     12.59 o 
  -4   6   3      204.14      250.95     11.62 o 
  -3   6   3      853.60      736.94     14.29 o 
  -2   6   3      366.89      296.86     15.40 o 
  -1   6   3    16509.20    17132.39    472.96 o 
   0   6   3     2172.72     2102.68     26.66 o 
   1   6   3     1948.13     2092.24     24.24 o 
   2   6   3      233.66      196.48     13.33 o 
   3   6   3     3849.86     3763.11     47.06 o 
   4   6   3     4301.07     4112.23     52.03 o 
   5   6   3     4653.90     4414.13    121.13 o 
   6   6   3      372.68      395.28     13.77 o 
   7   6   3      397.11      423.11     26.19 o 
   8   6   3       61.90       67.97     13.09 o 
   9   6   3      171.08      169.74     13.35 o 
  10   6   3        1.32       19.06     12.21 o 
  11   6   3     1467.58     1396.66     54.60 o 
  12   6   3        1.35        5.49     15.73 o 
  13   6   3       94.02      114.79     13.79 o 
  14   6   3       43.25       68.37     13.86 o 
  15   6   3       18.06        0.39     16.65 o 
  16   6   3       22.67       23.87     15.29 o 
 -17   7   3       44.84       53.67     14.81 o 
 -16   7   3        4.53       35.04     14.61 o 
 -15   7   3      654.86      641.90     30.18 o 
 -14   7   3       46.78       76.93     14.06 o 
 -13   7   3      136.64      138.86     19.53 o 
 -12   7   3       17.02       16.47     18.22 o 
 -11   7   3      471.33      452.39     24.93 o 
 -10   7   3       32.60       26.86     12.23 o 
  -9   7   3     2479.85     2470.38     71.33 o 
  -8   7   3     1845.87     1747.42     58.14 o 
  -7   7   3       57.76       46.98     11.41 o 
  -6   7   3      635.43      695.11     27.52 o 
  -5   7   3     1433.48     1574.50     44.74 o 
  -4   7   3     3395.82     3531.43     50.17 o 
  -3   7   3     2938.31     2921.87     90.42 o 
  -2   7   3     1250.33     1324.16     51.93 o 
  -1   7   3     1765.47     1615.44     23.72 o 
   0   7   3      171.80      182.01     21.11 o 
   1   7   3     2895.42     2657.93     26.47 o 
   2   7   3       96.12       93.69     14.01 o 
   3   7   3     2499.33     2544.25     58.54 o 
   4   7   3       74.84       76.79     18.15 o 
   5   7   3     1372.54     1317.08     22.60 o 
   6   7   3     2507.83     2574.13     67.04 o 
   7   7   3     4234.81     4262.75    102.03 o 
   8   7   3        4.45       12.12     13.28 o 
   9   7   3      424.67      434.56     21.55 o 
  10   7   3       54.02       58.17     13.07 o 
  11   7   3       83.74      100.33     16.02 o 
  12   7   3       14.95       48.74     14.60 o 
  13   7   3      145.22      122.74     14.21 o 
  14   7   3       64.96       62.32     22.68 o 
  15   7   3       40.28       55.49     15.53 o 
  16   7   3        9.16       26.84     16.86 o 
 -16   8   3       23.42       40.19     14.45 o 
 -15   8   3        4.32        0.44     21.34 o 
 -14   8   3       11.75        1.04     18.96 o 
 -13   8   3      852.46      849.43     16.94 o 
 -12   8   3        3.73       18.76     13.66 o 
 -11   8   3       24.53       29.48     14.47 o 
 -10   8   3      194.20      177.56     14.52 o 
  -9   8   3      798.60      757.32     17.05 o 
  -8   8   3     1375.48     1390.69     24.91 o 
  -7   8   3     1224.12     1216.71     50.70 o 
  -6   8   3     1895.75     1909.08     43.55 o 
  -5   8   3       17.07        9.28     12.49 o 
  -4   8   3       11.10        3.88     12.26 o 
  -3   8   3       26.08       29.26     14.29 o 
  -2   8   3      274.29      260.59     13.15 o 
  -1   8   3      637.14      580.72     19.75 o 
   0   8   3     1377.23     1270.86     22.48 o 
   1   8   3     2392.11     2324.63     23.88 o 
   2   8   3       99.88      122.10     15.34 o 
   3   8   3     1198.59     1131.15     21.99 o 
   4   8   3      180.50      188.88     18.28 o 
   5   8   3     4186.44     4134.70     51.96 o 
   6   8   3       45.53       46.45     20.59 o 
   7   8   3     1185.53     1180.43     33.50 o 
   8   8   3     1220.27     1276.71     44.45 o 
   9   8   3      297.90      337.04     15.96 o 
  10   8   3      455.19      484.51     17.03 o 
  11   8   3     1002.75     1005.69     35.71 o 
  12   8   3        3.05       -3.56     15.21 o 
  13   8   3       96.95      129.36     24.37 o 
  14   8   3       46.79       53.42     24.13 o 
  15   8   3       43.30       65.77     16.49 o 
 -15   9   3       92.56       73.57     17.50 o 
 -14   9   3       44.60       71.44     13.59 o 
 -13   9   3        1.76        1.00     15.06 o 
 -12   9   3       63.53       59.16     15.33 o 
 -11   9   3      668.98      596.66     30.85 o 
 -10   9   3      643.71      632.38     19.72 o 
  -9   9   3      927.87      904.80     36.69 o 
  -8   9   3      211.44      213.00     13.57 o 
  -7   9   3        0.01        0.95     15.09 o 
  -6   9   3      128.95      114.00     14.30 o 
  -5   9   3     1432.83     1417.56     62.10 o 
  -4   9   3     2409.44     2594.41    119.76 o 
  -3   9   3     1850.79     1795.23     22.31 o 
  -2   9   3     1646.34     1645.31     32.73 o 
  -1   9   3     1412.96     1306.50     31.14 o 
   0   9   3      230.38      236.06     19.75 o 
   1   9   3     1126.08     1095.65     21.71 o 
   2   9   3      602.68      583.18     26.80 o 
   3   9   3     1135.30     1122.52     32.41 o 
   4   9   3       13.84       10.90     13.98 o 
   5   9   3     1173.72     1100.01     31.63 o 
   6   9   3      955.09      981.75     22.63 o 
   7   9   3       89.45       95.42     15.77 o 
   8   9   3       86.60      113.99     15.84 o 
   9   9   3      243.37      257.81     17.21 o 
  10   9   3       58.50       87.00     14.94 o 
  11   9   3        2.59       -0.39     15.14 o 
  12   9   3     1134.81     1157.61     56.03 o 
  13   9   3        1.41       21.19     14.87 o 
  14   9   3       74.86       82.06     16.25 o 
  15   9   3       85.40      106.31     16.85 o 
 -15  10   3       46.23       66.01     18.16 o 
 -14  10   3        1.64       17.81     14.72 o 
 -13  10   3        0.27       23.67     15.30 o 
 -12  10   3       29.19       30.80     16.41 o 
 -11  10   3       46.05       71.69     16.06 o 
 -10  10   3       11.41       27.99     14.61 o 
  -9  10   3       17.81       28.70     15.37 o 
  -8  10   3      951.30     1037.21     52.98 o 
  -7  10   3      150.21      194.51     34.05 o 
  -6  10   3       48.15       62.67     13.97 o 
  -5  10   3      312.67      318.83     23.58 o 
  -4  10   3       98.40      113.89     14.16 o 
  -3  10   3      109.55      118.93     19.25 o 
  -2  10   3     3130.95     2919.31     53.67 o 
  -1  10   3      714.19      648.24     22.47 o 
   0  10   3     4048.03     3787.98     48.48 o 
   1  10   3      190.76      200.73     17.83 o 
   2  10   3       28.84       47.78     18.57 o 
   3  10   3        1.05       22.53     17.30 o 
   4  10   3      163.99      191.31     15.87 o 
   5  10   3     1557.73     1526.50     59.16 o 
   6  10   3       71.97       82.43     19.93 o 
   7  10   3      210.06      234.17     18.01 o 
   8  10   3      436.70      453.33     15.88 o 
   9  10   3       25.97       54.98     15.03 o 
  10  10   3      549.84      582.44     45.05 o 
  11  10   3       15.92       12.72     15.48 o 
  12  10   3        8.31        0.61     16.06 o 
  13  10   3        2.23       17.07     15.92 o 
  14  10   3       85.02       72.64     18.63 o 
 -14  11   3      115.59       96.13     14.87 o 
 -13  11   3       19.23       41.02     16.31 o 
 -12  11   3       46.68       41.14     16.97 o 
 -11  11   3       49.96       62.40     14.20 o 
 -10  11   3        7.09       19.86     13.15 o 
  -9  11   3        1.91       13.39     15.86 o 
  -8  11   3       28.96       61.04     20.10 o 
  -7  11   3      118.22      140.16     13.42 o 
  -6  11   3     2533.06     2676.91    158.06 o 
  -5  11   3      204.18      242.83     20.56 o 
  -4  11   3     2067.00     2087.37     94.72 o 
  -3  11   3       41.47       41.70     18.64 o 
  -2  11   3     1493.28     1413.18     27.83 o 
  -1  11   3        7.99       -2.80     18.81 o 
   0  11   3     1401.85     1296.58     43.75 o 
   1  11   3       43.69       29.07     18.28 o 
   2  11   3      540.40      501.63     31.14 o 
   3  11   3       66.99       60.66     18.30 o 
   4  11   3      378.19      361.70     18.15 o 
   5  11   3        2.14      -12.95     14.91 o 
   6  11   3      306.12      310.02     15.85 o 
   7  11   3       99.39      120.29     15.11 o 
   8  11   3        8.58       20.58     16.38 o 
   9  11   3       14.51        8.47     16.63 o 
  10  11   3        3.15       19.14     15.61 o 
  11  11   3        0.14       14.71     15.91 o 
  12  11   3      739.85      745.52     32.97 o 
  13  11   3        1.41       -1.55     22.50 o 
 -13  12   3        3.23       -9.12     19.05 o 
 -12  12   3       12.67       37.24     15.21 o 
 -11  12   3        2.70       11.48     15.94 o 
 -10  12   3        9.26       -0.14     16.56 o 
  -9  12   3        3.62       14.36     14.22 o 
  -8  12   3      291.51      309.81     15.79 o 
  -7  12   3      193.75      226.34     16.77 o 
  -6  12   3      124.50      130.57     12.11 o 
  -5  12   3       11.17        2.63     13.34 o 
  -4  12   3      133.22      158.59     16.71 o 
  -3  12   3      258.79      251.80     19.47 o 
  -2  12   3     1082.00     1038.56     26.44 o 
  -1  12   3     1843.86     1820.63     49.87 o 
   0  12   3      229.29      229.41     21.61 o 
   1  12   3        3.69        4.89     19.70 o 
   2  12   3       13.19       31.17     17.75 o 
   3  12   3        3.72       19.88     17.59 o 
   4  12   3        8.11       41.37     18.62 o 
   5  12   3        3.35       14.48     23.92 o 
   6  12   3       68.61       69.06     16.82 o 
   7  12   3      154.17      189.05     19.19 o 
   8  12   3      640.10      638.85     22.22 o 
   9  12   3       79.37      112.89     16.07 o 
  10  12   3      408.27      540.22     53.02 o 
  11  12   3        0.29        7.25     17.15 o 
  12  12   3        4.97       30.82     17.22 o 
 -12  13   3       36.96       61.22     23.77 o 
 -11  13   3       89.25      121.18     15.93 o 
 -10  13   3       27.51       54.89     15.54 o 
  -9  13   3      121.05      142.92     25.61 o 
  -8  13   3       49.88       71.34     14.72 o 
  -7  13   3       21.25        8.02     13.06 o 
  -6  13   3      355.80      367.76     16.89 o 
  -5  13   3       14.57       36.65     15.66 o 
  -4  13   3       81.88       97.67     17.09 o 
  -3  13   3      300.90      306.93     19.94 o 
  -2  13   3      692.97      627.75     23.12 o 
  -1  13   3        0.76       27.62     25.06 o 
   0  13   3        2.14       22.60     21.01 o 
   1  13   3      122.06      117.96     18.88 o 
   2  13   3      225.09      201.22     19.16 o 
   3  13   3       84.45      101.68     18.74 o 
   4  13   3        2.21        5.07     20.08 o 
   5  13   3      143.06      150.62     18.91 o 
   6  13   3      332.78      303.95     19.57 o 
   7  13   3      105.80      132.96     14.20 o 
   8  13   3       93.65      133.22     13.36 o 
   9  13   3       16.26       19.32     14.56 o 
  10  13   3       10.40       -7.31     19.32 o 
  11  13   3       59.66       96.34     17.97 o 
 -10  14   3       16.77       59.12     18.40 o 
  -9  14   3        5.73       19.10     14.10 o 
  -8  14   3       85.57      110.03     15.66 o 
  -7  14   3      290.43      294.70     14.20 o 
  -6  14   3       89.90       82.14     17.81 o 
  -5  14   3       32.49       40.63     15.00 o 
  -4  14   3       12.81       28.68     19.53 o 
  -3  14   3       26.84       55.20     21.48 o 
  -2  14   3      270.54      212.57     20.37 o 
  -1  14   3      110.05       83.73     18.12 o 
   0  14   3      186.24      162.77     21.81 o 
   1  14   3      231.88      233.73     21.54 o 
   2  14   3      265.71      236.61     21.76 o 
   3  14   3      226.01      211.78     21.86 o 
   4  14   3       80.03       63.15     19.37 o 
   5  14   3       97.51      106.34     26.87 o 
   6  14   3       53.65       68.06     21.12 o 
   7  14   3      118.68      109.32     16.54 o 
   8  14   3        2.20       19.43     16.65 o 
   9  14   3      129.41      182.62     14.85 o 
  10  14   3       23.37       56.10     19.80 o 
  -8  15   3      133.74      121.59     18.90 o 
  -7  15   3        2.10       -2.78     17.17 o 
  -6  15   3      104.25      113.05     27.42 o 
  -5  15   3      130.22      104.68     15.82 o 
  -4  15   3       17.19       33.90     18.10 o 
  -3  15   3      182.01      206.44     30.55 o 
  -2  15   3      128.32      123.97     22.56 o 
  -1  15   3      166.97      148.91     22.74 o 
   0  15   3       30.30       50.86     21.68 o 
   1  15   3      208.67      180.66     20.42 o 
   2  15   3       14.25       33.31     19.66 o 
   3  15   3      167.92      157.34     22.57 o 
   4  15   3       75.32       80.31     24.49 o 
   5  15   3       25.01       25.12     20.15 o 
   6  15   3       33.47       32.74     18.29 o 
   7  15   3       81.55      109.22     16.08 o 
   8  15   3      139.26      149.51     18.36 o 
  -6  16   3        3.74       28.40     19.20 o 
  -5  16   3       31.53       56.97     21.64 o 
  -4  16   3       14.10       32.32     17.46 o 
  -3  16   3        4.01       -0.92     18.90 o 
  -2  16   3       32.90       59.54     23.37 o 
  -1  16   3      149.94      138.61     23.64 o 
   0  16   3       13.04       35.31     23.05 o 
   1  16   3       12.19       40.39     24.68 o 
   2  16   3       58.61       28.22     44.11 o 
   3  16   3       12.20       34.12     23.09 o 
   4  16   3      109.56      107.49     29.39 o 
   5  16   3      223.35      241.15     31.03 o 
 -18   0   4       14.42       -5.63     16.81 o 
 -16   0   4       72.64       36.85     17.37 o 
 -14   0   4       60.88       61.61     22.46 o 
 -12   0   4     2672.73     2399.20    249.01 o 
 -10   0   4      265.24      250.77     21.11 o 
  -8   0   4     2892.77     2861.25    213.72 o 
  -6   0   4    10286.39     9513.66    513.99 o 
  -4   0   4     3154.15     3288.47    120.56 o 
  -2   0   4    23264.27    23810.54    290.60 o 
   0   0   4      737.49      656.88     24.21 o 
   4   0   4     2529.81     2587.24     34.97 o 
   6   0   4     1183.90     1528.03     26.91 o 
   8   0   4      677.19      564.87     29.36 o 
  10   0   4     1269.64     1274.38     79.90 o 
  12   0   4      286.74      290.63     18.45 o 
  14   0   4       15.66       21.01     21.29 o 
  16   0   4      162.12      210.06     29.64 o 
 -18   1   4       17.02       37.18     12.39 o 
 -17   1   4       60.19       74.91     11.45 o 
 -16   1   4       97.08       99.60     11.04 o 
 -15   1   4       18.70       29.23     11.24 o 
 -14   1   4      637.80      606.61     42.97 o 
 -13   1   4       79.09       67.17     10.13 o 
 -12   1   4      453.27      413.75     32.55 o 
 -11   1   4      582.42      593.41     31.39 o 
 -10   1   4      459.05      484.92     19.04 o 
  -9   1   4     1092.67     1055.25     54.14 o 
  -8   1   4    12275.98    11514.92    577.92 o 
  -7   1   4      107.68      110.59      9.83 o 
  -6   1   4        1.62       16.62      9.15 o 
  -5   1   4     1705.04     1780.81     50.23 o 
  -4   1   4       24.44       24.64      9.32 o 
  -3   1   4     4281.01     4356.11     58.20 o 
  -2   1   4    54532.29    52647.77    967.90 o 
  -1   1   4       29.19       53.67     12.65 o 
   0   1   4     5908.88     6518.46    124.61 o 
   2   1   4     1602.27     1525.57     35.61 o 
   3   1   4    16383.86    15787.68    218.41 o 
   4   1   4     7941.46     7532.13     33.12 o 
   5   1   4      610.50      556.98     13.72 o 
   6   1   4    12514.94    12225.42    225.69 o 
   7   1   4        4.52       13.73     11.83 o 
   8   1   4     2962.19     2961.34     72.21 o 
   9   1   4        4.39       12.89      9.94 o 
  10   1   4      327.91      315.65     12.01 o 
  11   1   4       49.38       51.52     11.70 o 
  12   1   4     1842.56     1821.46     52.99 o 
  13   1   4      141.86      151.49     13.93 o 
  14   1   4      673.72      657.80     17.27 o 
  15   1   4       11.50       17.01     13.53 o 
  16   1   4      246.55      242.28     14.26 o 
  17   1   4        8.59        4.15     18.11 o 
 -18   2   4       13.59       64.69     21.23 o 
 -17   2   4       31.94       53.28     11.85 o 
 -16   2   4        3.55        9.65     11.68 o 
 -15   2   4      589.13      550.23     39.46 o 
 -14   2   4      130.66      102.32     11.23 o 
 -13   2   4      167.78      163.32     13.63 o 
 -12   2   4      816.83      763.42     43.30 o 
 -11   2   4      328.99      328.68     24.31 o 
 -10   2   4     1475.98     1366.57     81.71 o 
  -9   2   4     1539.26     1394.19     65.67 o 
  -8   2   4      341.20      352.59     12.78 o 
  -7   2   4     2568.59     2486.28     87.09 o 
  -6   2   4      867.00      717.83     24.28 o 
  -5   2   4      799.38      716.41     17.77 o 
  -4   2   4    12616.55    12698.01    265.99 o 
  -3   2   4     3083.55     3103.47     47.11 o 
  -2   2   4     2305.25     2549.30     60.51 o 
  -1   2   4    15405.74    15041.15    325.47 o 
   0   2   4     2477.05     2767.77    123.94 o 
   1   2   4     3910.26     4025.11    177.11 o 
   2   2   4      458.95      461.77     21.54 o 
   3   2   4     4511.06     4437.26    102.40 o 
   4   2   4     1468.40     1472.89     30.90 o 
   5   2   4     4162.36     4014.71     50.50 o 
   6   2   4     5644.23     5648.21    110.77 o 
   7   2   4      498.74      568.14     16.81 o 
   8   2   4      678.64      591.04     14.72 o 
   9   2   4      101.23      109.63     12.80 o 
  10   2   4     1149.71     1093.78     36.39 o 
  11   2   4     1163.41     1119.05     34.02 o 
  12   2   4      700.57      719.18     40.30 o 
  13   2   4      212.35      189.11     17.32 o 
  14   2   4      174.98      154.95     15.06 o 
  15   2   4       34.91       60.65     18.41 o 
  16   2   4       44.53       70.24     14.09 o 
  17   2   4      186.20      180.47     18.46 o 
 -18   3   4       19.21       42.44     13.19 o 
 -17   3   4        7.62       11.46     12.52 o 
 -16   3   4      183.86      187.18     15.63 o 
 -15   3   4      728.48      648.26     53.78 o 
 -14   3   4        0.88       31.94     13.17 o 
 -13   3   4      389.81      383.85     18.31 o 
 -12   3   4      497.39      465.39     17.30 o 
 -11   3   4       80.20       98.53     12.88 o 
 -10   3   4      488.27      476.66     23.09 o 
  -9   3   4     1621.62     1446.51     65.12 o 
  -8   3   4      678.66      639.99     20.32 o 
  -7   3   4     1548.61     1335.56     44.05 o 
  -6   3   4      611.70      607.53     20.93 o 
  -5   3   4      297.80      361.56     10.86 o 
  -4   3   4       25.05       61.35     13.65 o 
  -3   3   4       30.34       27.33      9.59 o 
  -2   3   4      354.23      392.55     14.16 o 
  -1   3   4     1125.21     1146.91     23.16 o 
   0   3   4     7575.95     8403.45    285.62 o 
   1   3   4    13747.17    13609.48    249.44 o 
   2   3   4        8.38       10.91     20.48 o 
   3   3   4     9574.42     9526.10    176.12 o 
   4   3   4      203.97      223.52     19.00 o 
   5   3   4      377.34      419.87     12.99 o 
   6   3   4      271.29      260.87     12.49 o 
   7   3   4     6912.50     7054.91    128.88 o 
   8   3   4      198.10      156.11     12.93 o 
   9   3   4      425.03      502.50     64.54 o 
  10   3   4       10.55       32.84     13.26 o 
  11   3   4        0.45       -5.53     12.28 o 
  12   3   4      389.26      368.33     13.59 o 
  13   3   4      461.53      422.67     13.57 o 
  14   3   4      112.12      107.30     13.91 o 
  15   3   4      184.62      152.96     16.73 o 
  16   3   4       97.23      107.88     16.19 o 
  17   3   4        1.13       17.72     16.86 o 
 -18   4   4       80.81      105.86     17.18 o 
 -17   4   4       83.97       85.73     26.94 o 
 -16   4   4      134.23      143.22     11.82 o 
 -15   4   4      507.26      459.62     29.44 o 
 -14   4   4       45.38       47.90     11.54 o 
 -13   4   4      649.52      629.89     43.58 o 
 -12   4   4      112.58      122.50     16.83 o 
 -11   4   4      794.27      771.08     38.29 o 
 -10   4   4     2763.90     2697.17     96.11 o 
  -9   4   4     1430.38     1338.87     42.54 o 
  -8   4   4      810.15      825.49     28.10 o 
  -7   4   4     5261.29     5166.44    122.62 o 
  -6   4   4      915.17      924.37     19.21 o 
  -5   4   4     1360.61     1363.55     17.29 o 
  -4   4   4     1653.02     1906.32     17.00 o 
  -3   4   4      203.24      215.43     12.77 o 
  -2   4   4     1300.73     1460.85     16.65 o 
  -1   4   4    16332.59    17222.40    760.94 o 
   0   4   4       22.61       12.01     17.70 o 
   1   4   4       13.10       36.57     14.46 o 
   2   4   4      109.18      153.72     20.94 o 
   3   4   4     4232.39     4572.44     73.72 o 
   4   4   4     1811.77     1956.47     50.12 o 
   5   4   4     6581.13     6548.53    111.13 o 
   6   4   4      301.38      292.82     12.64 o 
   7   4   4        7.44       14.50     11.32 o 
   8   4   4      325.41      323.78     13.02 o 
   9   4   4      347.74      383.52     12.87 o 
  10   4   4       84.83       90.74     13.87 o 
  11   4   4     1363.62     1381.40     32.04 o 
  12   4   4       29.96       33.58     13.19 o 
  13   4   4      458.61      475.25     34.86 o 
  14   4   4       30.00       33.59     14.62 o 
  15   4   4      160.51      159.41     24.19 o 
  16   4   4       24.36       66.53     21.80 o 
  17   4   4      383.96      338.47     28.73 o 
 -17   5   4        7.45       42.96     13.78 o 
 -16   5   4       98.70      105.39     14.56 o 
 -15   5   4      288.05      257.98     18.19 o 
 -14   5   4      593.42      585.97     33.76 o 
 -13   5   4      171.12      170.51     20.00 o 
 -12   5   4       92.96      112.14     15.84 o 
 -11   5   4        1.77       -4.53     12.49 o 
 -10   5   4        0.79       -7.81     12.18 o 
  -9   5   4      545.28      535.39     13.89 o 
  -8   5   4      383.97      398.86     17.94 o 
  -7   5   4       63.57       53.02     11.83 o 
  -6   5   4     5330.85     5695.43    150.07 o 
  -5   5   4     4414.55     4559.73     53.18 o 
  -4   5   4      612.06      556.56     12.63 o 
  -3   5   4     3585.49     3369.54     42.52 o 
  -2   5   4     6718.04     7140.15    109.13 o 
  -1   5   4     7381.58     8161.54    374.16 o 
   0   5   4     1562.68     1549.37     36.00 o 
   1   5   4     9734.08     9810.37     55.04 o 
   2   5   4     4090.47     3945.36     38.08 o 
   3   5   4     7349.23     6967.74    118.64 o 
   4   5   4     1182.61     1080.34     54.24 o 
   5   5   4     2885.66     2946.79     55.62 o 
   6   5   4      186.38      232.62     12.73 o 
   7   5   4      254.22      262.89     13.20 o 
   8   5   4       68.00       71.00     12.56 o 
   9   5   4       33.77       40.60     13.49 o 
  10   5   4      578.57      563.67     23.23 o 
  11   5   4      374.83      368.13     15.98 o 
  12   5   4        5.97       16.78     13.58 o 
  13   5   4       71.46       84.16     13.73 o 
  14   5   4        1.80       20.69     14.62 o 
  15   5   4       23.46       21.32     13.55 o 
  16   5   4        2.11       28.82     16.60 o 
  17   5   4      109.15      132.98     16.48 o 
 -17   6   4       21.17        7.00     14.40 o 
 -16   6   4      418.00      376.33     26.52 o 
 -15   6   4      288.10      262.02     20.04 o 
 -14   6   4      180.12      178.53     16.24 o 
 -13   6   4      125.20      128.39     13.83 o 
 -12   6   4       10.48       22.06     13.63 o 
 -11   6   4       57.70       65.74     12.84 o 
 -10   6   4     1562.08     1530.99     57.32 o 
  -9   6   4      985.38      956.06     39.22 o 
  -8   6   4       28.09       44.35     12.88 o 
  -7   6   4        1.14        2.69     18.30 o 
  -6   6   4     2088.07     1990.06     34.14 o 
  -5   6   4       50.95       55.42     11.90 o 
  -4   6   4      464.03      469.78     13.65 o 
  -3   6   4      638.44      728.32     18.87 o 
  -2   6   4     2388.30     2584.30     60.07 o 
  -1   6   4     6971.59     7173.03    269.23 o 
   0   6   4    14137.63    13376.64     69.45 o 
   1   6   4       13.02       16.08     16.17 o 
   2   6   4     7062.25     7171.49    211.88 o 
   3   6   4      151.82      146.67     18.67 o 
   4   6   4     3320.07     3445.01     31.78 o 
   5   6   4     3981.31     3826.36    117.26 o 
   6   6   4     3643.48     3653.29    108.65 o 
   7   6   4      121.89      131.21     13.19 o 
   8   6   4       74.29       86.35     14.07 o 
   9   6   4      316.04      334.39     15.12 o 
  10   6   4       38.44       37.68     14.16 o 
  11   6   4      269.05      274.70     14.82 o 
  12   6   4       12.05       40.40     17.47 o 
  13   6   4      318.46      293.23     14.45 o 
  14   6   4       89.48      113.66     15.16 o 
  15   6   4       24.70       47.74     13.92 o 
  16   6   4      107.73      114.10     18.12 o 
 -17   7   4        1.26       15.39     19.48 o 
 -16   7   4       19.61       18.96     21.12 o 
 -15   7   4       45.28       41.93     14.42 o 
 -14   7   4     1030.40      942.48     26.73 o 
 -13   7   4       86.44       84.53     13.57 o 
 -12   7   4       20.66       35.05     14.11 o 
 -11   7   4       39.29       41.84     14.10 o 
 -10   7   4       17.80       46.25     28.77 o 
  -9   7   4      103.11       99.48     15.51 o 
  -8   7   4     1651.15     1692.08     44.08 o 
  -7   7   4       32.14       34.37     11.54 o 
  -6   7   4     1020.88     1045.56     27.97 o 
  -5   7   4      853.75      860.07     27.73 o 
  -4   7   4      273.56      244.32     12.62 o 
  -3   7   4      642.15      654.54     13.78 o 
  -2   7   4     5426.11     5689.39    188.27 o 
  -1   7   4     4242.81     4450.85     34.28 o 
   0   7   4      874.53      871.13     19.59 o 
   1   7   4      536.41      479.08     17.62 o 
   2   7   4     1244.47     1142.44     18.86 o 
   3   7   4       36.41       43.02     19.68 o 
   4   7   4     4377.46     4208.50     54.49 o 
   5   7   4       60.42       52.03     20.80 o 
   6   7   4      541.36      549.05     21.51 o 
   7   7   4      213.41      198.03     14.06 o 
   8   7   4       13.68       30.95     14.52 o 
   9   7   4        0.08       24.81     13.77 o 
  10   7   4      867.33      893.66     42.63 o 
  11   7   4        1.86       -4.10     14.71 o 
  12   7   4      351.16      368.68     15.89 o 
  13   7   4        0.00       14.14     13.81 o 
  14   7   4        5.73        4.25     14.16 o 
  15   7   4       63.74       34.16     15.85 o 
  16   7   4        7.52       29.18     16.66 o 
 -16   8   4      215.29      258.53     18.28 o 
 -15   8   4        5.09       -4.54     15.77 o 
 -14   8   4       35.59       41.52     13.46 o 
 -13   8   4       81.07       55.14     15.21 o 
 -12   8   4      640.23      604.93     14.81 o 
 -11   8   4      741.26      697.28     27.85 o 
 -10   8   4     1244.08     1212.33     28.51 o 
  -9   8   4       15.83       36.76     15.68 o 
  -8   8   4      150.57      175.57     14.68 o 
  -7   8   4      432.15      434.75     14.56 o 
  -6   8   4      218.46      199.31     13.65 o 
  -5   8   4     3709.86     3862.70     85.21 o 
  -4   8   4      707.36      766.14     15.00 o 
  -3   8   4     2058.70     2040.51     51.77 o 
  -2   8   4      132.06      131.14     15.29 o 
  -1   8   4       77.84      111.20     17.99 o 
   0   8   4     2292.58     2258.02     24.04 o 
   1   8   4      180.81      159.38     18.94 o 
   2   8   4      103.97       89.34     17.34 o 
   3   8   4        4.42       -1.24     14.27 o 
   4   8   4     1171.71     1082.81     23.25 o 
   5   8   4      475.58      551.02     21.19 o 
   6   8   4     1161.55     1166.12     24.52 o 
   7   8   4       34.89       42.34     13.99 o 
   8   8   4        4.00       -7.87     19.06 o 
   9   8   4        1.54       11.13     15.63 o 
  10   8   4      447.72      416.30     16.01 o 
  11   8   4      816.72      785.98     18.29 o 
  12   8   4      359.77      364.21     18.46 o 
  13   8   4       56.21       45.20     14.60 o 
  14   8   4        9.03       21.49     15.92 o 
  15   8   4       12.57       16.91     17.77 o 
 -15   9   4      107.23       80.82     14.34 o 
 -14   9   4      214.24      202.52     19.10 o 
 -13   9   4       80.00       85.56     14.20 o 
 -12   9   4        1.29        9.02     14.93 o 
 -11   9   4       60.38       67.99     13.15 o 
 -10   9   4       22.17       12.65     13.58 o 
  -9   9   4     1149.57     1122.19     28.22 o 
  -8   9   4     2086.95     2046.53     64.92 o 
  -7   9   4      868.88      914.49     18.61 o 
  -6   9   4      338.02      320.83     14.97 o 
  -5   9   4       26.13       12.07     14.79 o 
  -4   9   4        2.70       -0.11     13.64 o 
  -3   9   4        6.22        7.85     14.03 o 
  -2   9   4     3853.24     3606.34     84.02 o 
  -1   9   4     1743.05     1645.94     50.90 o 
   0   9   4      287.11      265.98     19.20 o 
   1   9   4       21.35        9.06     15.90 o 
   2   9   4      102.83      120.14     17.96 o 
   3   9   4       11.09       10.81     18.62 o 
   4   9   4     2505.31     2390.40     65.78 o 
   5   9   4     1947.24     1924.14     26.75 o 
   6   9   4       50.41       65.36     21.27 o 
   7   9   4     2077.40     2180.07     62.78 o 
   8   9   4       47.29       50.81     16.12 o 
   9   9   4      712.12      779.69     38.14 o 
  10   9   4       25.42       26.94     14.97 o 
  11   9   4      111.87      130.03     16.94 o 
  12   9   4       93.27      126.69     15.82 o 
  13   9   4      142.12      165.95     16.19 o 
  14   9   4        1.01       19.79     17.68 o 
  15   9   4      149.86      142.01     18.98 o 
 -15  10   4       57.57       40.35     22.93 o 
 -14  10   4       35.94       43.43     16.16 o 
 -13  10   4       32.37       66.66     14.33 o 
 -12  10   4        0.13        8.03     15.09 o 
 -11  10   4        5.05       31.59     14.86 o 
 -10  10   4        9.55       32.56     14.98 o 
  -9  10   4       24.46       45.61     13.84 o 
  -8  10   4       34.10       24.03     13.60 o 
  -7  10   4     2154.15     2210.44    100.03 o 
  -6  10   4      173.02      157.01     14.70 o 
  -5  10   4      973.88     1006.05     55.32 o 
  -4  10   4        0.90       11.34     13.95 o 
  -3  10   4      451.17      422.88     16.79 o 
  -2  10   4       37.08       58.63     18.31 o 
  -1  10   4     1111.41     1021.48     21.55 o 
   0  10   4     1547.37     1543.65     29.93 o 
   1  10   4      932.85      871.30     19.86 o 
   2  10   4      265.54      275.79     17.61 o 
   3  10   4      470.40      443.36     19.93 o 
   4  10   4        0.53        7.35     16.03 o 
   5  10   4      773.23      781.00     29.01 o 
   6  10   4       83.51       95.83     22.88 o 
   7  10   4        3.49       22.47     15.08 o 
   8  10   4       44.51       48.28     14.89 o 
   9  10   4       64.15       82.63     16.60 o 
  10  10   4       20.10       38.66     15.47 o 
  11  10   4      729.11      797.64     27.32 o 
  12  10   4       11.69        3.30     16.12 o 
  13  10   4       24.48       27.18     17.95 o 
  14  10   4       56.58       55.95     18.75 o 
 -14  11   4       24.64        3.37     18.25 o 
 -13  11   4       37.32       40.12     17.37 o 
 -12  11   4        3.29       27.84     15.53 o 
 -11  11   4       32.85       52.52     15.04 o 
 -10  11   4      103.22       95.77     15.00 o 
  -9  11   4      851.10      825.36     25.25 o 
  -8  11   4       26.57       19.36     15.95 o 
  -7  11   4       72.25       92.69     16.10 o 
  -6  11   4       98.00       86.73     14.95 o 
  -5  11   4      145.73      190.26     16.11 o 
  -4  11   4       85.34       62.60     13.36 o 
  -3  11   4     3200.15     3104.52     32.38 o 
  -2  11   4       96.52      120.98     19.32 o 
  -1  11   4     1212.14     1163.57     75.14 o 
   0  11   4      183.20      188.17     24.84 o 
   1  11   4      140.35      118.60     21.47 o 
   2  11   4      807.46      707.21     20.32 o 
   3  11   4      272.63      266.69     21.38 o 
   4  11   4        9.48       34.74     19.25 o 
   5  11   4       71.72       77.44     14.58 o 
   6  11   4       20.65       24.45     14.64 o 
   7  11   4      952.12      999.27     32.95 o 
   8  11   4      114.86      107.92     16.72 o 
   9  11   4      122.07      175.40     16.17 o 
  10  11   4        0.03       23.62     15.66 o 
  11  11   4       10.74        7.68     16.11 o 
  12  11   4        9.84       10.43     18.10 o 
  13  11   4      150.51      189.41     19.06 o 
 -13  12   4       97.67      100.71     16.97 o 
 -12  12   4       20.35       17.87     15.25 o 
 -11  12   4       22.66       20.94     14.43 o 
 -10  12   4        3.09      -10.46     14.59 o 
  -9  12   4      146.61      145.93     15.53 o 
  -8  12   4      142.94      156.51     20.46 o 
  -7  12   4     1058.64     1108.86     49.31 o 
  -6  12   4      112.17      137.67     14.99 o 
  -5  12   4      196.07      215.00     14.86 o 
  -4  12   4       16.94       34.66     16.56 o 
  -3  12   4      999.33      880.88     23.77 o 
  -2  12   4      148.55      153.23     19.58 o 
  -1  12   4      246.19      222.42     19.16 o 
   0  12   4      382.13      370.54     25.91 o 
   1  12   4        9.62       28.76     20.10 o 
   2  12   4      200.19      232.66     21.65 o 
   3  12   4        0.18        0.94     19.91 o 
   4  12   4       54.38       54.65     21.37 o 
   5  12   4      514.93      497.84     19.30 o 
   6  12   4        3.62        5.99     15.84 o 
   7  12   4       77.08       80.65     13.46 o 
   8  12   4        0.83       13.96     17.03 o 
   9  12   4       20.69       17.97     19.93 o 
  10  12   4       14.76       32.00     26.54 o 
  11  12   4      351.49      356.10     17.58 o 
  12  12   4       24.04       28.24     17.28 o 
 -12  13   4       22.49        9.22     21.06 o 
 -11  13   4       11.24       21.83     14.41 o 
 -10  13   4       21.20        6.79     15.28 o 
  -9  13   4      219.48      214.60     17.43 o 
  -8  13   4      431.67      512.45     52.06 o 
  -7  13   4      407.70      453.03     17.83 o 
  -6  13   4       36.09       47.38     12.87 o 
  -5  13   4       53.70       45.41     14.72 o 
  -4  13   4       74.31       99.75     16.88 o 
  -3  13   4        3.24       -7.94     17.16 o 
  -2  13   4      462.87      410.19     26.62 o 
  -1  13   4      112.56      120.22     22.89 o 
   0  13   4       29.11       19.22     21.23 o 
   1  13   4       52.15       60.51     18.70 o 
   2  13   4       62.69       72.99     18.55 o 
   3  13   4       75.32       81.73     19.82 o 
   4  13   4      101.28       90.43     21.07 o 
   5  13   4      165.38      163.91     21.38 o 
   6  13   4      256.88      223.76     22.06 o 
   7  13   4      327.19      334.22     14.93 o 
   8  13   4      139.34      170.12     14.45 o 
   9  13   4       83.70       84.87     14.55 o 
  10  13   4        6.41       11.86     16.76 o 
  11  13   4        0.12       13.55     17.20 o 
 -10  14   4      100.47       95.31     20.41 o 
  -9  14   4        4.83      -11.04     24.30 o 
  -8  14   4       68.58       87.21     14.67 o 
  -7  14   4       46.32       45.30     14.54 o 
  -6  14   4       25.96       56.72     17.48 o 
  -5  14   4       81.19       74.88     17.61 o 
  -4  14   4       26.88       28.45     17.27 o 
  -3  14   4      421.74      442.19     43.94 o 
  -2  14   4        0.55       10.63     21.68 o 
  -1  14   4       16.60       28.93     19.34 o 
   0  14   4       36.70       47.07     21.32 o 
   1  14   4        0.18       20.95     25.13 o 
   2  14   4        8.22       28.04     20.91 o 
   3  14   4      152.58      133.03     20.21 o 
   4  14   4      377.39      325.57     23.76 o 
   5  14   4        0.33       11.89     48.91 o 
   6  14   4      156.31      142.93     22.44 o 
   7  14   4      144.43      148.67     15.92 o 
   8  14   4        6.30       35.80     17.37 o 
   9  14   4        4.30        2.02     14.42 o 
  -8  15   4       65.91       76.61     14.72 o 
  -7  15   4       11.53        5.38     18.50 o 
  -6  15   4      136.32       97.47     18.78 o 
  -5  15   4       92.64      103.13     17.10 o 
  -4  15   4      123.95      170.45     18.40 o 
  -3  15   4        8.57        7.75     19.07 o 
  -2  15   4      668.37      601.70     22.23 o 
  -1  15   4       11.57       34.44     22.49 o 
   0  15   4       30.40       72.40     24.04 o 
   1  15   4      120.84      105.47     20.90 o 
   2  15   4       96.61       88.59     19.75 o 
   3  15   4      221.06      214.47     22.47 o 
   4  15   4      287.90      301.37     24.90 o 
   5  15   4        1.13       -6.28     24.22 o 
   6  15   4       13.64        7.87     17.26 o 
   7  15   4        6.78       12.44     16.81 o 
  -6  16   4       16.22       51.66     23.47 o 
  -5  16   4       16.76       43.46     19.23 o 
  -4  16   4        8.62       18.64     17.69 o 
  -3  16   4       50.85       33.09     17.88 o 
  -2  16   4       32.08       66.18     17.54 o 
  -1  16   4      142.43      149.19     31.38 o 
   0  16   4      224.14      229.29     21.75 o 
   1  16   4       99.10      146.98     25.07 o 
   2  16   4        6.19       28.94     21.10 o 
   3  16   4        3.47        6.67     24.95 o 
   4  16   4        8.00       14.77     23.37 o 
   5  16   4       44.76       39.04     25.18 o 
 -17   0   5       52.97       45.72     29.18 o 
 -15   0   5      571.01      521.33     81.71 o 
 -13   0   5      299.22      297.20     27.65 o 
 -11   0   5     2458.83     2299.77    255.84 o 
  -9   0   5     7080.94     6437.51    668.10 o 
  -7   0   5     1016.57      969.67     55.55 o 
  -5   0   5     2271.32     1925.88     77.52 o 
  -3   0   5    14086.25    15128.72    412.76 o 
  -1   0   5    23199.05    23512.27    267.46 o 
   3   0   5     1405.63     1331.01     29.00 o 
   5   0   5     7087.41     7033.01     54.74 o 
   7   0   5      837.64      874.49     18.29 o 
   9   0   5       51.73       55.09     15.11 o 
  11   0   5     3619.46     3956.26     99.27 o 
  13   0   5      572.27      562.08     24.81 o 
  15   0   5       86.08      116.37     28.79 o 
  17   0   5      134.79      152.12     26.44 o 
 -18   1   5        0.85        0.39     12.98 o 
 -17   1   5        1.25       16.48     11.85 o 
 -16   1   5      196.24      180.52     21.67 o 
 -15   1   5        0.26        8.24     11.34 o 
 -14   1   5       60.97       51.35     11.20 o 
 -13   1   5      491.87      489.24     31.96 o 
 -12   1   5       12.70       15.88      9.94 o 
 -11   1   5      478.75      460.54     34.29 o 
 -10   1   5      345.98      322.56     23.54 o 
  -9   1   5      901.18      963.39     42.08 o 
  -8   1   5     1881.83     1771.33     87.79 o 
  -7   1   5    22266.48    21998.54    862.36 o 
  -6   1   5      235.34      204.22     10.85 o 
  -5   1   5     2265.19     2262.32     49.79 o 
  -4   1   5      934.00     1080.57     22.16 o 
  -3   1   5     4698.98     4992.12     40.24 o 
  -2   1   5     5717.04     5687.97     46.61 o 
  -1   1   5      265.64      384.70     14.48 o 
   0   1   5    13157.26    13579.11    204.11 o 
   2   1   5     1200.16     1634.97     38.32 o 
   3   1   5     7149.29     7067.13     64.26 o 
   4   1   5     8398.71     8431.88     87.15 o 
   5   1   5     1658.51     1358.84     15.86 o 
   6   1   5     2416.69     2418.22     59.97 o 
   7   1   5      802.96      679.05     13.15 o 
   8   1   5        0.54        2.29     11.57 o 
   9   1   5     4633.12     4650.47     97.98 o 
  10   1   5       37.54       43.18     12.80 o 
  11   1   5     1492.31     1527.30     48.29 o 
  12   1   5      126.49      165.87     26.51 o 
  13   1   5      144.00      159.75     15.01 o 
  14   1   5       16.86       44.78     14.91 o 
  15   1   5       42.42       34.14     14.55 o 
  16   1   5       99.07       93.56     19.49 o 
  17   1   5       53.05       40.47     20.54 o 
 -18   2   5       42.94       43.64     13.85 o 
 -17   2   5       12.20       28.82     13.73 o 
 -16   2   5      205.47      213.70     23.29 o 
 -15   2   5      184.79      191.92     19.95 o 
 -14   2   5      591.93      534.19     31.93 o 
 -13   2   5      272.90      245.76     17.30 o 
 -12   2   5        0.79       14.16     10.94 o 
 -11   2   5     2000.88     1841.16    141.05 o 
 -10   2   5      126.46      124.43     11.16 o 
  -9   2   5     7804.00     7499.51    381.90 o 
  -8   2   5      734.34      696.75     14.95 o 
  -7   2   5     1579.59     1616.35     55.57 o 
  -6   2   5     4924.31     4766.12    145.38 o 
  -5   2   5      676.79      774.09     18.37 o 
  -4   2   5     4968.25     5357.78     74.80 o 
  -3   2   5     5157.52     5478.75     76.12 o 
  -2   2   5      644.07      696.23     14.40 o 
  -1   2   5     4759.56     5265.46     99.62 o 
   0   2   5      108.39       76.88     14.56 o 
   1   2   5     8938.27     8631.87    332.54 o 
   2   2   5     6612.08     6508.26     75.99 o 
   3   2   5      934.46     1006.57     22.92 o 
   4   2   5     2246.95     2372.11     54.63 o 
   5   2   5    10418.02    10433.00    101.24 o 
   6   2   5      902.12      804.12     28.30 o 
   7   2   5     5123.36     5166.08    106.91 o 
   8   2   5      680.33      731.06     14.57 o 
   9   2   5     1125.24     1086.57     35.16 o 
  10   2   5       69.23       91.10     14.09 o 
  11   2   5     1681.69     1651.62     61.56 o 
  12   2   5      515.87      540.36     23.47 o 
  13   2   5      275.39      318.31     14.23 o 
  14   2   5        7.23       33.80     13.29 o 
  15   2   5      198.08      199.40     15.74 o 
  16   2   5        6.41       12.95     14.44 o 
  17   2   5       29.77       33.12     20.46 o 
 -18   3   5       19.73       10.19     19.61 o 
 -17   3   5        8.50       14.94     12.08 o 
 -16   3   5      217.38      180.16     12.01 o 
 -15   3   5        5.69       10.45     12.10 o 
 -14   3   5      811.08      758.25     47.55 o 
 -13   3   5       27.68       49.49     11.35 o 
 -12   3   5     1835.79     1660.20    107.55 o 
 -11   3   5      338.21      302.15     17.37 o 
 -10   3   5      771.05      725.09     36.50 o 
  -9   3   5     1396.90     1367.29     53.13 o 
  -8   3   5     1293.51     1289.79     48.55 o 
  -7   3   5     1746.80     1718.95     49.83 o 
  -6   3   5        9.52       34.62     10.03 o 
  -5   3   5       31.94       28.16      9.22 o 
  -4   3   5       36.84       40.89      9.87 o 
  -3   3   5      103.35      109.75     10.36 o 
  -2   3   5     9064.23     9070.18    121.21 o 
  -1   3   5     5745.09     6034.09    151.33 o 
   0   3   5     1487.87     1519.11     53.42 o 
   1   3   5     5035.77     5219.19     51.61 o 
   2   3   5     1448.13     1319.83     31.86 o 
   3   3   5     4144.48     4558.67    116.51 o 
   4   3   5     6693.99     6667.78    245.32 o 
   5   3   5       36.66       35.54     12.19 o 
   6   3   5     1454.58     1604.01     31.36 o 
   7   3   5      986.40     1021.26     31.46 o 
   8   3   5     1319.31     1225.70     15.46 o 
   9   3   5      253.63      251.54     15.19 o 
  10   3   5     2991.15     2969.19     97.47 o 
  11   3   5      173.74      177.60     13.87 o 
  12   3   5      392.13      365.20     16.48 o 
  13   3   5        0.15        1.26     13.60 o 
  14   3   5       87.89      114.94     14.93 o 
  15   3   5       15.85       30.08     13.76 o 
  16   3   5      620.46      602.97     17.78 o 
  17   3   5        2.15       22.13     15.97 o 
 -18   4   5       43.66       21.69     15.47 o 
 -17   4   5      103.43      115.17     13.58 o 
 -16   4   5      259.70      225.78     12.07 o 
 -15   4   5      149.63      129.10     11.60 o 
 -14   4   5      952.31      918.79     47.60 o 
 -13   4   5      362.75      323.92     15.81 o 
 -12   4   5       41.50       38.97     10.66 o 
 -11   4   5      216.60      205.84     11.78 o 
 -10   4   5      982.94      946.44     47.47 o 
  -9   4   5      446.03      474.04     20.68 o 
  -8   4   5      714.75      692.98     31.01 o 
  -7   4   5      478.84      460.34     17.42 o 
  -6   4   5     2976.37     2856.11     43.54 o 
  -5   4   5     1081.25     1254.67     24.98 o 
  -4   4   5     4174.22     4260.15     43.54 o 
  -3   4   5      686.95      727.64     18.40 o 
  -2   4   5     4963.49     5548.44     56.70 o 
  -1   4   5      381.69      385.36     16.82 o 
   0   4   5    38783.32    38047.23    178.35 o 
   1   4   5     3085.58     2905.06     77.06 o 
   2   4   5     3352.19     3088.67     50.01 o 
   3   4   5        7.24       43.42     36.47 o 
   4   4   5     2424.18     2404.74     96.71 o 
   5   4   5      159.68      172.36     18.70 o 
   6   4   5     2032.15     2008.01     45.83 o 
   7   4   5        7.57       14.15     13.17 o 
   8   4   5      407.56      422.39     12.66 o 
   9   4   5      404.22      424.07     14.04 o 
  10   4   5      840.20      906.08     17.66 o 
  11   4   5       30.22       17.64     14.23 o 
  12   4   5      639.18      623.74     14.33 o 
  13   4   5        4.52      -13.95     18.01 o 
  14   4   5       12.48       15.66     16.77 o 
  15   4   5        9.81        3.67     14.42 o 
  16   4   5       92.00       79.32     19.05 o 
  17   4   5       24.18       58.12     16.34 o 
 -17   5   5       44.35       43.63     22.00 o 
 -16   5   5      246.59      240.83     17.03 o 
 -15   5   5       49.04       54.90     16.98 o 
 -14   5   5      174.64      185.74     14.82 o 
 -13   5   5       72.41       80.09     10.99 o 
 -12   5   5      174.61      176.47     12.76 o 
 -11   5   5      341.89      324.54     11.44 o 
 -10   5   5      300.59      394.50     53.74 o 
  -9   5   5      182.48      173.67     10.15 o 
  -8   5   5      739.57      770.87     26.25 o 
  -7   5   5      675.81      705.41     20.31 o 
  -6   5   5      342.14      383.64     13.76 o 
  -5   5   5       37.73       37.24     11.67 o 
  -4   5   5      977.28     1072.92     24.61 o 
  -3   5   5     4287.26     4640.81     25.44 o 
  -2   5   5     7103.24     6988.33    103.62 o 
  -1   5   5     5847.85     6058.48    136.83 o 
   0   5   5     2648.31     2562.23     27.63 o 
   1   5   5       45.62       64.42     16.64 o 
   2   5   5     1422.82     1572.31     53.66 o 
   3   5   5     1107.80     1033.05     25.82 o 
   4   5   5     2242.06     2041.67     53.24 o 
   5   5   5     3085.61     3290.25     80.75 o 
   6   5   5       14.80       13.04     13.52 o 
   7   5   5      386.32      380.97     13.99 o 
   8   5   5      235.37      244.44     14.40 o 
   9   5   5       30.74       41.98     14.44 o 
  10   5   5      584.39      590.90     15.35 o 
  11   5   5        0.63        4.18     12.94 o 
  12   5   5     1335.96     1305.71     69.68 o 
  13   5   5      129.74      172.67     15.08 o 
  14   5   5      100.99       95.88     15.20 o 
  15   5   5      205.12      212.73     15.98 o 
  16   5   5      432.44      430.47     20.67 o 
 -17   6   5        4.09       55.10     16.07 o 
 -16   6   5       42.27       59.69     16.76 o 
 -15   6   5      504.79      511.43     30.00 o 
 -14   6   5      283.93      286.53     20.19 o 
 -13   6   5      212.97      186.43     13.72 o 
 -12   6   5        0.67        3.76     12.24 o 
 -11   6   5       41.95       58.21     12.00 o 
 -10   6   5        9.79       -3.60     13.69 o 
  -9   6   5      463.20      450.21     13.50 o 
  -8   6   5       93.11      100.11     12.62 o 
  -7   6   5     1232.36     1292.66     47.11 o 
  -6   6   5      565.74      592.82     16.39 o 
  -5   6   5     2038.36     1970.50     18.16 o 
  -4   6   5      222.56      311.75     41.23 o 
  -3   6   5     2851.87     2915.97     38.23 o 
  -2   6   5      172.72      180.73     12.78 o 
  -1   6   5      208.38      198.65     13.91 o 
   0   6   5     2874.20     2854.57     27.54 o 
   1   6   5     4117.87     3587.97     29.63 o 
   2   6   5     3805.56     3616.60    108.21 o 
   3   6   5     5734.40     5454.73    124.93 o 
   4   6   5     1370.21     1343.83     38.64 o 
   5   6   5       11.91       23.51     18.92 o 
   6   6   5      249.53      244.99     21.54 o 
   7   6   5      766.63      776.02     15.91 o 
   8   6   5       63.79       60.84     13.31 o 
   9   6   5       30.59       26.25     14.77 o 
  10   6   5        0.20       -5.91     18.99 o 
  11   6   5       27.57       34.78     14.38 o 
  12   6   5      172.29      142.70     15.12 o 
  13   6   5       90.04       90.82     13.31 o 
  14   6   5        0.02        4.76     14.98 o 
  15   6   5        5.61       15.93     15.63 o 
  16   6   5        4.34       23.68     32.62 o 
 -17   7   5       43.25       47.68     22.09 o 
 -16   7   5       25.16       23.55     15.79 o 
 -15   7   5       68.84       69.90     16.81 o 
 -14   7   5       18.10       20.06     19.87 o 
 -13   7   5      347.18      336.21     22.31 o 
 -12   7   5       63.50       73.72     13.36 o 
 -11   7   5      105.68       97.10     13.63 o 
 -10   7   5      401.72      404.11     16.96 o 
  -9   7   5      125.83      131.15     14.10 o 
  -8   7   5       90.70      109.95     13.84 o 
  -7   7   5     1079.26     1100.36     27.14 o 
  -6   7   5       72.22       73.92     13.99 o 
  -5   7   5       34.27       36.42     12.86 o 
  -4   7   5      882.28      933.79     16.09 o 
  -3   7   5     2280.72     2506.06     20.78 o 
  -2   7   5      125.81      122.10     12.53 o 
  -1   7   5     2616.88     2595.42     50.86 o 
   0   7   5      508.16      449.96     17.88 o 
   1   7   5       50.49       73.96     15.92 o 
   2   7   5     1262.94     1374.43     38.53 o 
   3   7   5      546.55      475.89     17.37 o 
   4   7   5       63.25       40.06     20.76 o 
   5   7   5     1540.10     1489.57     32.27 o 
   6   7   5        0.51       10.70     20.96 o 
   7   7   5        0.59       17.22     13.80 o 
   8   7   5        5.91       22.40     14.70 o 
   9   7   5      454.65      495.40     21.28 o 
  10   7   5       29.58       33.59     15.86 o 
  11   7   5      102.93      121.05     14.97 o 
  12   7   5      411.38      382.27     16.01 o 
  13   7   5      210.51      208.27     14.69 o 
  14   7   5       10.73       34.12     16.97 o 
  15   7   5      163.38      150.32     14.66 o 
  16   7   5       10.77      -15.50     24.67 o 
 -16   8   5       26.46       23.88     15.16 o 
 -15   8   5      709.16      692.76     25.56 o 
 -14   8   5       46.97       47.49     14.51 o 
 -13   8   5       43.27       75.82     15.11 o 
 -12   8   5       35.66       26.50     12.98 o 
 -11   8   5       54.63       53.81     14.66 o 
 -10   8   5     1184.48     1172.46     40.42 o 
  -9   8   5     2639.82     2528.80     46.59 o 
  -8   8   5     2275.21     2265.73     67.95 o 
  -7   8   5       44.34       63.38     13.03 o 
  -6   8   5       29.68       18.63     13.34 o 
  -5   8   5      322.26      363.19     15.05 o 
  -4   8   5      126.39      139.15     12.76 o 
  -3   8   5     1424.68     1419.76     27.42 o 
  -2   8   5     1556.67     1699.30     53.35 o 
  -1   8   5      323.35      290.14     19.11 o 
   0   8   5      484.02      398.14     18.04 o 
   1   8   5      416.44      396.65     16.82 o 
   2   8   5      106.94       99.25     18.34 o 
   3   8   5      215.76      205.62     15.60 o 
   4   8   5      507.89      521.01     22.93 o 
   5   8   5     4087.41     4039.86     63.37 o 
   6   8   5      836.22      880.99     23.93 o 
   7   8   5      351.86      380.19     14.79 o 
   8   8   5      248.89      266.64     14.94 o 
   9   8   5       67.57       64.68     14.97 o 
  10   8   5       37.85       25.41     14.91 o 
  11   8   5      671.67      721.14     23.50 o 
  12   8   5      114.80      143.29     17.81 o 
  13   8   5        2.72        6.39     16.73 o 
  14   8   5      128.08      139.31     15.94 o 
  15   8   5        7.70       17.39     16.55 o 
 -15   9   5       90.68       91.47     29.64 o 
 -14   9   5      263.48      229.76     32.22 o 
 -13   9   5      209.35      186.79     14.57 o 
 -12   9   5      232.97      198.50     16.41 o 
 -11   9   5        0.58        7.13     13.54 o 
 -10   9   5       25.90       30.14     12.81 o 
  -9   9   5       44.51       50.08     14.70 o 
  -8   9   5      794.28      848.73     37.00 o 
  -7   9   5     1566.23     1583.40     36.60 o 
  -6   9   5     1641.73     1707.74     46.67 o 
  -5   9   5        3.35       23.15     13.60 o 
  -4   9   5       18.64       15.88     13.68 o 
  -3   9   5       89.93       88.11     11.73 o 
  -2   9   5      212.46      244.24     18.36 o 
  -1   9   5     1633.76     1569.37     23.07 o 
   0   9   5      355.96      334.94     17.32 o 
   1   9   5       24.42       25.72     18.97 o 
   2   9   5      325.42      299.29     17.19 o 
   3   9   5       75.17       59.03     19.37 o 
   4   9   5     1763.90     1687.70     71.75 o 
   5   9   5      999.15      984.44     26.20 o 
   6   9   5      811.43      814.81     24.00 o 
   7   9   5       20.79       19.59     15.09 o 
   8   9   5     1327.85     1366.34     41.60 o 
   9   9   5       41.15       56.36     16.14 o 
  10   9   5     1058.70     1162.33     65.01 o 
  11   9   5        0.28        6.27     15.25 o 
  12   9   5       60.53       72.30     15.75 o 
  13   9   5       62.77       95.77     17.40 o 
  14   9   5        3.38       16.84     17.87 o 
 -15  10   5       20.57       45.23     17.34 o 
 -14  10   5       18.67        6.08     14.88 o 
 -13  10   5        0.67        4.35     14.30 o 
 -12  10   5       40.06       80.33     14.44 o 
 -11  10   5       87.21      113.37     14.94 o 
 -10  10   5      334.19      299.23     14.31 o 
  -9  10   5        5.92       21.88     14.09 o 
  -8  10   5      333.31      367.23     21.28 o 
  -7  10   5      197.76      182.79     15.01 o 
  -6  10   5      992.66      993.78     36.17 o 
  -5  10   5       15.02       34.60     14.09 o 
  -4  10   5     1326.44     1436.94     70.26 o 
  -3  10   5      915.76      935.58     40.38 o 
  -2  10   5      254.01      274.13     20.81 o 
  -1  10   5     1067.74     1001.20     34.41 o 
   0  10   5      285.88      343.37     21.72 o 
   1  10   5      144.84      121.96     19.65 o 
   2  10   5      342.23      333.42     18.54 o 
   3  10   5      627.13      596.09     21.93 o 
   4  10   5       92.54      106.79     19.08 o 
   5  10   5       84.20       99.15     14.90 o 
   6  10   5      626.80      697.23     22.78 o 
   7  10   5      223.90      231.46     15.66 o 
   8  10   5       72.01       59.56     14.94 o 
   9  10   5       21.88       43.20     14.91 o 
  10  10   5        7.60       48.00     16.77 o 
  11  10   5       27.79       38.26     15.80 o 
  12  10   5      243.31      270.51     22.53 o 
  13  10   5       28.68       25.86     18.07 o 
  14  10   5       52.51       66.60     17.27 o 
 -14  11   5      125.17      128.88     19.07 o 
 -13  11   5        0.88        2.40     14.23 o 
 -12  11   5       27.69       39.15     16.67 o 
 -11  11   5       23.92       43.37     18.50 o 
 -10  11   5       58.84       75.27     13.27 o 
  -9  11   5        0.61       -2.90     13.97 o 
  -8  11   5      863.74      917.97     52.65 o 
  -7  11   5      151.95      167.06     14.04 o 
  -6  11   5       59.52       68.41     14.47 o 
  -5  11   5       30.68       47.90     14.16 o 
  -4  11   5       32.42       49.10     12.39 o 
  -3  11   5      233.50      237.03     33.67 o 
  -2  11   5     1092.24     1091.51     41.91 o 
  -1  11   5       18.15       44.43     20.38 o 
   0  11   5      897.42      830.68     23.77 o 
   1  11   5        3.61      -11.44     17.56 o 
   2  11   5        0.80        4.82     17.96 o 
   3  11   5        4.21       15.98     17.50 o 
   4  11   5      304.71      326.86     20.33 o 
   5  11   5        9.19       12.85     17.44 o 
   6  11   5       12.16       20.28     15.69 o 
   7  11   5       35.67       60.03     15.11 o 
   8  11   5       61.67       82.48     16.60 o 
   9  11   5        6.64       22.91     16.59 o 
  10  11   5      484.57      536.30     19.32 o 
  11  11   5        2.33       -6.96     17.64 o 
  12  11   5        0.35       21.99     16.57 o 
  13  11   5        0.95       -0.28     17.27 o 
 -13  12   5        5.77       25.90     25.44 o 
 -12  12   5       40.83       65.12     14.98 o 
 -11  12   5      102.68      118.05     14.76 o 
 -10  12   5      230.67      234.57     15.91 o 
  -9  12   5        5.77       24.16     30.14 o 
  -8  12   5      601.07      617.49     59.74 o 
  -7  12   5      112.94      102.83     17.13 o 
  -6  12   5       27.66       64.35     19.62 o 
  -5  12   5      165.85      196.28     18.09 o 
  -4  12   5      318.42      357.74     26.52 o 
  -3  12   5      188.34      224.88     20.57 o 
  -2  12   5      321.15      338.06     25.13 o 
  -1  12   5        1.48       28.93     19.52 o 
   0  12   5       18.69       42.05     20.51 o 
   1  12   5      588.60      548.44     20.47 o 
   2  12   5       21.03       28.81     18.54 o 
   3  12   5      601.13      569.61     19.84 o 
   4  12   5       67.70       92.43     25.38 o 
   5  12   5       16.46       31.87     18.02 o 
   6  12   5     1031.23      962.07     89.43 o 
   7  12   5      161.27      147.31     14.01 o 
   8  12   5       51.87       69.19     14.55 o 
   9  12   5        3.32       10.62     18.74 o 
  10  12   5        3.73      -13.66     16.73 o 
  11  12   5        1.20       -8.91     16.69 o 
  12  12   5      180.23      189.14     21.93 o 
 -12  13   5       24.34       40.59     32.49 o 
 -11  13   5       43.60       65.60     16.63 o 
 -10  13   5      111.92      148.18     17.59 o 
  -9  13   5        0.35        4.79     17.06 o 
  -8  13   5      103.56      120.86     14.73 o 
  -7  13   5      412.87      458.46     20.35 o 
  -6  13   5      137.81      162.45     12.97 o 
  -5  13   5       37.97       34.14     16.80 o 
  -4  13   5      150.07      169.07     17.23 o 
  -3  13   5      120.76      112.27     16.28 o 
  -2  13   5      106.89       97.72     21.79 o 
  -1  13   5       90.49      112.79     20.56 o 
   0  13   5      369.88      343.56     21.76 o 
   1  13   5       31.85        9.94     19.50 o 
   2  13   5       12.02       13.00     19.38 o 
   3  13   5      268.01      278.14     22.64 o 
   4  13   5        9.05       -3.79     22.85 o 
   5  13   5       13.79       34.82     18.71 o 
   6  13   5      330.06      328.59     20.68 o 
   7  13   5       76.22       91.86     16.29 o 
   8  13   5      156.37      186.06     14.76 o 
   9  13   5      184.93      187.34     17.58 o 
  10  13   5      291.82      296.01     22.02 o 
 -10  14   5        0.81       44.91     18.24 o 
  -9  14   5      371.39      369.98     23.33 o 
  -8  14   5       75.90       78.94     15.30 o 
  -7  14   5        0.73        0.29     14.11 o 
  -6  14   5       15.90       15.11     17.30 o 
  -5  14   5        2.47       10.82     17.52 o 
  -4  14   5       25.34       63.23     17.39 o 
  -3  14   5       51.06       60.11     16.30 o 
  -2  14   5      328.75      343.75     64.55 o 
  -1  14   5      123.79      100.81     21.89 o 
   0  14   5        8.77       40.59     21.36 o 
   1  14   5       85.68       71.93     22.71 o 
   2  14   5       47.77       61.58     18.79 o 
   3  14   5       59.72       50.51     20.61 o 
   4  14   5        5.83       18.48     19.20 o 
   5  14   5      281.47      253.89     20.18 o 
   6  14   5        6.89       40.18     21.80 o 
   7  14   5      258.89      265.46     23.57 o 
   8  14   5       26.63       42.90     17.20 o 
   9  14   5       43.70       37.54     19.37 o 
  -8  15   5        2.26       32.43     13.75 o 
  -7  15   5      126.60      112.24     18.74 o 
  -6  15   5       20.32       35.22     18.42 o 
  -5  15   5       62.52       71.48     17.12 o 
  -4  15   5       13.40       31.00     16.81 o 
  -3  15   5       77.55       92.89     18.53 o 
  -2  15   5        0.52       10.48     18.32 o 
  -1  15   5      395.74      412.84     25.07 o 
   0  15   5       17.18        8.52     23.96 o 
   1  15   5       25.31        8.39     21.13 o 
   2  15   5       79.13      111.03     24.60 o 
   3  15   5       83.31      100.26     21.22 o 
   4  15   5       42.42       34.20     20.26 o 
   5  15   5       76.36       82.14     26.09 o 
   6  15   5       86.42      126.29     24.42 o 
   7  15   5        1.38        2.55     17.44 o 
  -5  16   5       60.15       58.82     19.42 o 
  -4  16   5       77.59       92.77     19.17 o 
  -3  16   5       95.61       92.90     20.46 o 
  -2  16   5        3.97        6.47     19.16 o 
  -1  16   5      114.64      100.94     25.51 o 
   0  16   5      108.84       83.32     23.57 o 
   1  16   5       43.11       49.45     20.71 o 
   2  16   5      179.28      177.47     22.57 o 
   3  16   5      270.56      262.88     25.67 o 
   4  16   5       16.23       38.74     24.75 o 
 -18   0   6       23.04       30.81     18.31 o 
 -16   0   6       49.15       86.77     27.72 o 
 -14   0   6     2133.94     2019.05    242.58 o 
 -12   0   6       35.06       37.73     13.96 o 
 -10   0   6      361.36      347.38     29.57 o 
  -8   0   6    15292.26    15482.94   1185.11 o 
  -6   0   6     3572.55     3890.18    204.73 o 
  -4   0   6     6520.18     6961.19    240.31 o 
  -2   0   6    39261.23    38062.25    125.79 o 
   0   0   6     5838.91     6046.06    221.82 o 
   4   0   6       17.19       50.76     21.33 o 
   6   0   6     7906.07     7773.30     60.78 o 
   8   0   6     6690.82     7029.96     56.16 o 
  10   0   6     2385.30     2381.37     35.26 o 
  12   0   6     1805.90     1770.04     34.26 o 
  14   0   6       63.89       77.06     28.65 o 
  16   0   6      101.19       56.16     25.73 o 
 -18   1   6       13.10        0.01     12.42 o 
 -17   1   6        3.01       -0.31     12.94 o 
 -16   1   6       47.12       72.05     13.16 o 
 -15   1   6      122.92      114.43     15.06 o 
 -14   1   6        4.65        6.22     11.20 o 
 -13   1   6       62.66       62.33     11.23 o 
 -12   1   6     1029.56     1048.81     90.12 o 
 -11   1   6        1.27       20.12     10.06 o 
 -10   1   6     1275.20     1253.03     80.52 o 
  -9   1   6        6.93       16.82     10.59 o 
  -8   1   6     2167.82     2238.04     94.33 o 
  -7   1   6     2479.37     2387.07     80.05 o 
  -6   1   6     2988.39     2688.80     69.48 o 
  -5   1   6      232.02      205.38      9.92 o 
  -4   1   6    12779.77    13737.55    238.28 o 
  -3   1   6      266.76      265.98     11.11 o 
  -2   1   6      179.67      234.71     11.28 o 
  -1   1   6     3331.51     3620.19     30.53 o 
   0   1   6     5439.03     5508.13    123.58 o 
   1   1   6     8068.36     8217.59     61.83 o 
   2   1   6     2136.52     2146.79     39.45 o 
   3   1   6       60.30       54.38     21.40 o 
   4   1   6    13641.97    14422.10     66.47 o 
   5   1   6      148.76       98.73     16.55 o 
   6   1   6     3695.97     3631.20     53.33 o 
   7   1   6     1570.39     1834.07    205.48 o 
   8   1   6     1104.15     1080.33     14.84 o 
   9   1   6      348.21      336.09     14.01 o 
  10   1   6     2391.59     2397.10     45.56 o 
  11   1   6      266.49      259.11     14.14 o 
  12   1   6      652.31      616.51     17.14 o 
  13   1   6      324.48      314.86     18.77 o 
  14   1   6      211.26      224.61     23.14 o 
  15   1   6       33.03       42.44     18.91 o 
  16   1   6        2.96       29.59     21.86 o 
  17   1   6       44.45       31.41     51.64 o 
 -18   2   6       37.57       43.71     13.13 o 
 -17   2   6      109.63       74.38     15.76 o 
 -16   2   6       10.58       11.14     11.76 o 
 -15   2   6      226.26      237.47     24.95 o 
 -14   2   6      824.60      797.81     58.16 o 
 -13   2   6       31.49       16.34     12.01 o 
 -12   2   6        0.68       20.34     10.92 o 
 -11   2   6       94.56       95.55     10.15 o 
 -10   2   6      386.04      327.96     20.40 o 
  -9   2   6     1316.30     1333.66     66.61 o 
  -8   2   6     7857.99     7688.16    335.29 o 
  -7   2   6      339.07      339.58     16.90 o 
  -6   2   6     6861.91     7093.68    204.56 o 
  -5   2   6        2.22        2.79      9.48 o 
  -4   2   6     2570.59     2632.27     20.88 o 
  -3   2   6    13370.70    13768.24    148.55 o 
  -2   2   6       27.43       96.09     26.89 o 
  -1   2   6      148.44      121.34     12.34 o 
   0   2   6     2544.63     2775.43     88.76 o 
   1   2   6    15831.25    15967.62    360.60 o 
   2   2   6      314.98      344.91     31.56 o 
   3   2   6     6223.61     5837.56     60.78 o 
   4   2   6       26.18       56.46     17.14 o 
   5   2   6      121.79      141.26     14.33 o 
   6   2   6     5589.14     5750.43     72.94 o 
   7   2   6      244.02      265.79     20.19 o 
   8   2   6     5654.01     5812.38     68.46 o 
   9   2   6      222.62      258.98     15.30 o 
  10   2   6     3398.98     3411.64     72.11 o 
  11   2   6       60.34       78.19     14.83 o 
  12   2   6      183.02      191.93     16.37 o 
  13   2   6      164.56      153.63     16.24 o 
  14   2   6        1.14        2.47     13.29 o 
  15   2   6      104.72       96.64     13.97 o 
  16   2   6       34.12       43.29     27.12 o 
  17   2   6       78.43       80.30     20.85 o 
 -18   3   6        6.93        3.61     12.11 o 
 -17   3   6       53.89       70.14     12.19 o 
 -16   3   6       50.13       85.69     12.31 o 
 -15   3   6      498.54      488.00     29.62 o 
 -14   3   6       28.11       48.83     10.72 o 
 -13   3   6      184.51      166.57     19.27 o 
 -12   3   6      143.01      155.02     10.99 o 
 -11   3   6      965.65      921.87     40.59 o 
 -10   3   6      370.65      323.89     20.66 o 
  -9   3   6     1997.58     1867.74     79.01 o 
  -8   3   6      862.39      953.58     38.80 o 
  -7   3   6     1509.99     1466.04     38.67 o 
  -6   3   6     1248.49     1405.88     38.13 o 
  -5   3   6     1985.47     2064.45     36.50 o 
  -4   3   6     2663.14     2803.21     30.72 o 
  -3   3   6      254.04      326.11     12.82 o 
  -2   3   6      231.92      235.40     12.90 o 
  -1   3   6     1601.76     1619.98     45.17 o 
   0   3   6       63.35       71.92     14.19 o 
   1   3   6     1665.78     1672.29     28.08 o 
   2   3   6      131.94      167.05     36.11 o 
   3   3   6     1008.67     1137.82     27.04 o 
   4   3   6      652.84      728.54     53.17 o 
   5   3   6     8133.94     8114.03    112.69 o 
   6   3   6      792.30      849.32     26.64 o 
   7   3   6      671.42      696.71     49.59 o 
   8   3   6      361.82      345.03     14.69 o 
   9   3   6      697.62      689.59     15.97 o 
  10   3   6      165.59      172.30     16.04 o 
  11   3   6     2940.56     2838.31     65.56 o 
  12   3   6      190.94      192.95     14.05 o 
  13   3   6       88.67      112.25     13.99 o 
  14   3   6      141.56      130.58     14.43 o 
  15   3   6       71.52       72.98     14.85 o 
  16   3   6        9.92       33.21     15.79 o 
  17   3   6      129.31      109.03     23.39 o 
 -18   4   6        0.06       12.44     14.35 o 
 -17   4   6       53.32       51.37     12.17 o 
 -16   4   6        0.99      -11.86     11.86 o 
 -15   4   6      263.40      263.84     12.57 o 
 -14   4   6      141.83      180.31     11.51 o 
 -13   4   6      405.76      390.13     20.16 o 
 -12   4   6      199.53      189.49     18.22 o 
 -11   4   6       99.64      104.08     10.65 o 
 -10   4   6      989.70      988.61     37.69 o 
  -9   4   6     1695.86     1695.14     64.92 o 
  -8   4   6       38.98       34.94      9.72 o 
  -7   4   6     1154.19     1265.72     33.34 o 
  -6   4   6      827.31      988.30     18.94 o 
  -5   4   6     1492.43     1607.71     21.91 o 
  -4   4   6      340.91      288.17     11.13 o 
  -3   4   6     6555.47     6588.65    108.61 o 
  -2   4   6      672.07      824.18     15.87 o 
  -1   4   6     1643.77     1876.48     54.55 o 
   0   4   6      225.40      226.50     26.20 o 
   1   4   6     2151.25     1925.86     31.42 o 
   2   4   6      927.03     1206.00     54.17 o 
   3   4   6    19627.80    19578.48    593.46 o 
   4   4   6      140.15      149.10     21.00 o 
   5   4   6        0.38       12.85     19.87 o 
   6   4   6        0.32        4.15     12.79 o 
   7   4   6      408.95      377.24     13.53 o 
   8   4   6       75.60       75.69     12.90 o 
   9   4   6     1336.85     1319.01     36.36 o 
  10   4   6        5.84       13.84     13.30 o 
  11   4   6       49.65       70.37     14.42 o 
  12   4   6      135.16      178.90     14.12 o 
  13   4   6      378.79      382.25     15.44 o 
  14   4   6      153.14      178.57     14.73 o 
  15   4   6      380.37      390.91     16.75 o 
  16   4   6        7.42       23.24     16.56 o 
 -17   5   6       67.02       59.10     13.91 o 
 -16   5   6      327.94      351.24     24.56 o 
 -15   5   6      532.43      479.81     23.23 o 
 -14   5   6      139.32      122.85     13.64 o 
 -13   5   6        9.41       24.28     11.59 o 
 -12   5   6       31.04       30.45     10.32 o 
 -11   5   6        4.22       10.29     10.16 o 
 -10   5   6       17.56       28.05     10.73 o 
  -9   5   6      105.91      113.21     11.18 o 
  -8   5   6      312.24      319.60     11.32 o 
  -7   5   6     3571.91     3560.68     91.65 o 
  -6   5   6      191.49      160.78     12.42 o 
  -5   5   6     1373.20     1435.21     15.62 o 
  -4   5   6       99.30      157.81     14.48 o 
  -3   5   6      266.61      298.29     13.54 o 
  -2   5   6     5089.37     5350.76    137.88 o 
  -1   5   6    13445.01    13896.38    561.35 o 
   0   5   6     4143.79     4074.32     50.26 o 
   1   5   6      751.87     1016.84     21.17 o 
   2   5   6     5932.47     5712.10    244.99 o 
   3   5   6      195.35      219.32     23.98 o 
   4   5   6       16.67       23.43     21.11 o 
   5   5   6     3243.43     3262.18    120.35 o 
   6   5   6      965.17      959.85     31.81 o 
   7   5   6       68.79      104.66     13.95 o 
   8   5   6      327.27      363.68     13.90 o 
   9   5   6        2.41       15.16     14.50 o 
  10   5   6       61.54       68.39     15.20 o 
  11   5   6      544.13      539.87     18.79 o 
  12   5   6        3.18        7.96     14.74 o 
  13   5   6      475.52      454.28     18.89 o 
  14   5   6      114.93      110.72     15.57 o 
  15   5   6      233.05      193.69     21.34 o 
  16   5   6      201.62      216.07     25.88 o 
 -17   6   6       36.27       43.51     14.31 o 
 -16   6   6       38.41       60.30     14.65 o 
 -15   6   6        5.39       11.13     28.16 o 
 -14   6   6      203.24      206.88     14.43 o 
 -13   6   6       24.40        5.33     13.58 o 
 -12   6   6       49.71       46.58     13.10 o 
 -11   6   6       21.59       -2.49     13.70 o 
 -10   6   6      424.14      389.30     19.24 o 
  -9   6   6       25.80       30.68     12.94 o 
  -8   6   6     1466.69     1448.88     33.34 o 
  -7   6   6       29.30       36.73     12.56 o 
  -6   6   6     1012.99     1049.98     25.47 o 
  -5   6   6      206.47      223.25     13.50 o 
  -4   6   6    10596.79    11067.45    120.63 o 
  -3   6   6     1319.08     1375.42     18.18 o 
  -2   6   6     9579.73     9776.91    240.92 o 
  -1   6   6       22.06       23.03     12.59 o 
   0   6   6      824.76      801.08     20.06 o 
   1   6   6      799.06      758.20     19.79 o 
   2   6   6      575.07      436.97     30.35 o 
   3   6   6     2296.58     2259.82     66.22 o 
   4   6   6     3335.31     3190.95     74.11 o 
   5   6   6      154.28      159.02     20.99 o 
   6   6   6       63.36       58.28     18.96 o 
   7   6   6      394.37      445.04     22.43 o 
   8   6   6       32.08       32.13     14.22 o 
   9   6   6      666.74      689.75     20.25 o 
  10   6   6        6.27        6.69     15.40 o 
  11   6   6      196.58      212.53     14.94 o 
  12   6   6      894.31      878.06     43.96 o 
  13   6   6        5.19       -3.34     15.17 o 
  14   6   6       51.42       75.73     15.41 o 
  15   6   6       25.13       43.71     15.91 o 
  16   6   6        1.61       12.81     19.09 o 
 -17   7   6        1.65        6.08     19.32 o 
 -16   7   6      434.04      406.58     37.41 o 
 -15   7   6      243.60      228.66     16.10 o 
 -14   7   6       46.29       38.95     15.13 o 
 -13   7   6        3.38        1.58     12.78 o 
 -12   7   6       48.10       68.75     12.75 o 
 -11   7   6        8.13        6.52     12.44 o 
 -10   7   6      122.52      138.43     13.54 o 
  -9   7   6       97.19       87.63     13.23 o 
  -8   7   6      544.00      549.29     16.29 o 
  -7   7   6        0.10        1.51     15.35 o 
  -6   7   6      496.01      510.01     15.12 o 
  -5   7   6      210.30      209.12     13.60 o 
  -4   7   6       29.45       40.12     12.53 o 
  -3   7   6      723.62      803.11     16.89 o 
  -2   7   6     3991.20     4023.21    130.26 o 
  -1   7   6      453.39      542.42     19.11 o 
   0   7   6     5009.13     4778.56    105.35 o 
   1   7   6       33.49       26.71     16.47 o 
   2   7   6     1752.77     1671.90     63.09 o 
   3   7   6      686.12      705.11     21.61 o 
   4   7   6     1750.75     1806.76     31.42 o 
   5   7   6      296.29      302.95     21.76 o 
   6   7   6      106.27       92.41     21.11 o 
   7   7   6       56.38       75.42     13.57 o 
   8   7   6      168.79      175.71     15.47 o 
   9   7   6      147.32      148.99     15.07 o 
  10   7   6     1046.48     1120.87     58.94 o 
  11   7   6       54.90       66.63     14.94 o 
  12   7   6       21.32       44.11     14.23 o 
  13   7   6       32.53       33.62     15.27 o 
  14   7   6       36.20       44.44     17.01 o 
  15   7   6       14.24       -9.91     17.80 o 
 -16   8   6        7.28       17.25     15.60 o 
 -15   8   6      179.33      156.12     16.27 o 
 -14   8   6      741.97      675.94     16.05 o 
 -13   8   6      219.87      202.48     21.62 o 
 -12   8   6       73.92      106.25     14.05 o 
 -11   8   6        5.64       25.67     14.53 o 
 -10   8   6      161.15      167.30     15.04 o 
  -9   8   6       51.81       58.35     14.84 o 
  -8   8   6     1573.75     1607.24     33.89 o 
  -7   8   6     2049.61     2172.85     55.17 o 
  -6   8   6        0.58        0.43     12.54 o 
  -5   8   6      361.26      374.58     14.25 o 
  -4   8   6      274.64      315.62     14.12 o 
  -3   8   6      529.74      542.30     17.04 o 
  -2   8   6     2227.72     2458.86     60.73 o 
  -1   8   6        8.86        9.78     17.36 o 
   0   8   6       76.57       96.98     17.00 o 
   1   8   6      268.26      232.17     17.26 o 
   2   8   6      108.53       88.67     15.85 o 
   3   8   6      105.71      111.28     16.09 o 
   4   8   6      640.22      631.99     22.95 o 
   5   8   6      848.95      839.68     25.75 o 
   6   8   6      720.86      725.03     24.80 o 
   7   8   6      456.80      423.12     15.23 o 
   8   8   6      717.83      791.49     47.02 o 
   9   8   6      373.10      396.65     17.77 o 
  10   8   6      327.95      369.50     19.57 o 
  11   8   6       54.91       79.06     16.18 o 
  12   8   6      483.07      461.36     39.19 o 
  13   8   6        0.40      -10.34     16.06 o 
  14   8   6      180.61      161.38     18.82 o 
  15   8   6       62.37       82.63     16.94 o 
 -15   9   6       29.65       -3.21     16.94 o 
 -14   9   6        4.92       28.54     14.68 o 
 -13   9   6      243.37      209.30     14.14 o 
 -12   9   6       10.26        9.44     15.23 o 
 -11   9   6      783.49      786.37     19.42 o 
 -10   9   6       81.93       82.98     27.07 o 
  -9   9   6      894.13      843.16     20.33 o 
  -8   9   6        3.55        7.31     14.71 o 
  -7   9   6       49.92       32.64     14.59 o 
  -6   9   6      101.96       86.01     16.22 o 
  -5   9   6      194.84      228.31     14.10 o 
  -4   9   6      915.09      935.85     18.01 o 
  -3   9   6      461.35      537.58     15.71 o 
  -2   9   6     1443.40     1497.08     88.30 o 
  -1   9   6        8.63       17.91     17.50 o 
   0   9   6      120.74      108.25     17.29 o 
   1   9   6      685.87      671.56     23.96 o 
   2   9   6      592.04      526.32     19.30 o 
   3   9   6      423.91      385.58     32.91 o 
   4   9   6      179.46      161.18     17.40 o 
   5   9   6     1361.43     1444.60     99.98 o 
   6   9   6        2.71       -8.91     22.70 o 
   7   9   6      905.23      965.38     41.21 o 
   8   9   6        3.61       15.69     16.96 o 
   9   9   6      253.37      290.89     29.00 o 
  10   9   6      325.20      330.10     16.28 o 
  11   9   6      685.21      718.50     21.86 o 
  12   9   6        0.69        8.17     15.64 o 
  13   9   6       18.64       18.22     18.11 o 
  14   9   6       63.84       68.49     16.69 o 
 -15  10   6      161.36      146.41     17.14 o 
 -14  10   6       15.15       26.02     20.56 o 
 -13  10   6       40.07       67.22     14.66 o 
 -12  10   6        1.44       -2.59     15.05 o 
 -11  10   6        8.16       18.16     13.78 o 
 -10  10   6       29.87       40.34     14.97 o 
  -9  10   6      471.29      484.11     15.74 o 
  -8  10   6       23.16       30.70     14.53 o 
  -7  10   6      208.65      208.60     13.93 o 
  -6  10   6     1070.48     1055.26     41.03 o 
  -5  10   6      183.06      193.48     15.38 o 
  -4  10   6      115.01      125.39     15.24 o 
  -3  10   6     2384.26     2372.28     91.38 o 
  -2  10   6      577.11      624.77     36.31 o 
  -1  10   6       42.07       26.38     18.10 o 
   0  10   6       23.03       27.20     17.40 o 
   1  10   6     1522.96     1459.37     63.44 o 
   2  10   6       10.58       36.39     19.23 o 
   3  10   6      771.37      751.71     27.15 o 
   4  10   6       56.87       74.72     20.47 o 
   5  10   6       67.44       63.74     15.19 o 
   6  10   6       62.78       66.37     15.04 o 
   7  10   6      832.14      899.72     39.59 o 
   8  10   6      172.23      186.66     15.85 o 
   9  10   6      353.45      422.24     31.40 o 
  10  10   6       16.63       -2.37     18.27 o 
  11  10   6        0.37       14.17     15.73 o 
  12  10   6       58.72       71.52     17.62 o 
  13  10   6        8.08       44.91     23.14 o 
 -14  11   6        6.31       31.00     16.54 o 
 -13  11   6      158.61      184.72     15.34 o 
 -12  11   6       67.53       90.07     14.62 o 
 -11  11   6      104.78      104.61     14.33 o 
 -10  11   6       11.84       36.14     15.13 o 
  -9  11   6      233.37      210.91     15.26 o 
  -8  11   6       46.88       64.64     15.10 o 
  -7  11   6      391.85      394.17     17.37 o 
  -6  11   6        7.07        1.25     15.50 o 
  -5  11   6      380.30      395.19     15.03 o 
  -4  11   6        6.71       15.25     12.91 o 
  -3  11   6        9.60       -4.36     17.80 o 
  -2  11   6       27.09       23.57     16.90 o 
  -1  11   6      218.87      229.84     22.23 o 
   0  11   6      198.07      180.01     18.41 o 
   1  11   6      189.54      177.66     18.99 o 
   2  11   6        4.90       -5.48     18.52 o 
   3  11   6      206.72      197.59     18.81 o 
   4  11   6        0.61       24.91     18.02 o 
   5  11   6      996.84      947.80     80.93 o 
   6  11   6      169.33      165.53     15.69 o 
   7  11   6       12.37       43.18     13.56 o 
   8  11   6        0.57       -0.02     16.02 o 
   9  11   6        5.63       -6.11     17.47 o 
  10  11   6       12.01       30.43     15.75 o 
  11  11   6      188.63      235.69     19.87 o 
  12  11   6       14.44       42.48     17.11 o 
 -13  12   6       23.09       23.22     17.83 o 
 -12  12   6        3.99       36.65     16.16 o 
 -11  12   6        0.00      -16.84     16.84 o 
 -10  12   6      118.51      124.72     16.96 o 
  -9  12   6      470.08      479.30     24.35 o 
  -8  12   6      202.76      225.92     17.90 o 
  -7  12   6      424.98      452.97     15.80 o 
  -6  12   6       44.24       43.27     15.77 o 
  -5  12   6      137.18      158.13     13.39 o 
  -4  12   6      888.61      835.54     46.34 o 
  -3  12   6       28.80       58.49     17.26 o 
  -2  12   6      246.43      235.52     29.73 o 
  -1  12   6      237.40      199.91     19.95 o 
   0  12   6       50.72       48.18     21.69 o 
   1  12   6      341.52      297.74     19.99 o 
   2  12   6      237.70      234.07     19.48 o 
   3  12   6      394.11      346.39     28.29 o 
   4  12   6      293.55      264.70     19.97 o 
   5  12   6       63.88      105.40     19.06 o 
   6  12   6       22.00       47.04     18.65 o 
   7  12   6      326.74      363.03     23.85 o 
   8  12   6       59.78       57.92     14.38 o 
   9  12   6      521.88      545.72     30.01 o 
  10  12   6        1.84      -15.10     16.84 o 
  11  12   6        1.26       19.83     18.48 o 
 -11  13   6       80.02       97.52     16.47 o 
 -10  13   6      167.39      192.62     26.10 o 
  -9  13   6      492.62      497.57     26.57 o 
  -8  13   6       25.76       19.51     14.69 o 
  -7  13   6       48.58       67.84     12.99 o 
  -6  13   6       36.91       37.43     12.83 o 
  -5  13   6       38.07       21.38     16.78 o 
  -4  13   6      127.53      138.46     16.74 o 
  -3  13   6      532.89      602.68     73.39 o 
  -2  13   6      135.63      150.76     16.61 o 
  -1  13   6        0.32      -13.96     22.40 o 
   0  13   6       32.41        0.48     22.61 o 
   1  13   6      554.82      544.39     29.04 o 
   2  13   6        4.56       30.58     27.44 o 
   3  13   6      149.77      128.87     39.74 o 
   4  13   6      243.05      247.97     22.46 o 
   5  13   6      303.06      276.75     23.78 o 
   6  13   6      192.38      202.47     20.61 o 
   7  13   6       31.73       46.42     17.34 o 
   8  13   6       13.62        6.98     14.29 o 
   9  13   6        0.15        9.73     15.14 o 
  10  13   6      108.45      146.02     14.44 o 
 -10  14   6        1.36       18.42     20.27 o 
  -9  14   6       33.88       81.36     17.85 o 
  -8  14   6      322.02      336.49     20.35 o 
  -7  14   6       13.01       37.95     14.28 o 
  -6  14   6        0.45       28.49     17.07 o 
  -5  14   6       10.72        9.27     33.92 o 
  -4  14   6      108.81      106.18     18.71 o 
  -3  14   6       30.42       21.79     16.35 o 
  -2  14   6      176.18      192.15     18.80 o 
  -1  14   6      113.68      147.17     23.23 o 
   0  14   6       41.82       55.33     21.66 o 
   1  14   6        6.36       -8.72     25.27 o 
   2  14   6      208.35      221.03     20.62 o 
   3  14   6        2.29       -1.11     22.57 o 
   4  14   6       78.58       75.48     22.97 o 
   5  14   6       58.53       58.24     23.31 o 
   6  14   6      149.74      157.77     20.97 o 
   7  14   6        0.44       17.43     18.06 o 
   8  14   6      148.56      150.67     17.09 o 
   9  14   6       54.66       62.57     16.08 o 
  -8  15   6       36.85       33.63     14.59 o 
  -7  15   6        4.65       19.86     18.54 o 
  -6  15   6       57.50       69.31     18.29 o 
  -5  15   6       82.80       77.71     19.23 o 
  -4  15   6       25.44       44.67     18.03 o 
  -3  15   6       28.31       46.27     18.26 o 
  -2  15   6      259.30      279.40     20.91 o 
  -1  15   6        5.85       30.08     18.95 o 
   0  15   6      140.33      154.85     26.09 o 
   1  15   6       41.24       60.82     21.08 o 
   2  15   6      208.33      216.32     22.74 o 
   3  15   6        6.24        6.78     20.84 o 
   4  15   6       23.04       46.82     21.13 o 
   5  15   6        0.58      -19.21     24.05 o 
   6  15   6        5.42       15.30     21.34 o 
   7  15   6       20.27       42.16     17.15 o 
  -5  16   6       70.39       68.01     20.27 o 
  -4  16   6       65.45       92.41     20.27 o 
  -3  16   6      145.02      155.13     19.18 o 
  -2  16   6      316.19      275.73     25.23 o 
  -1  16   6       97.48      112.49     20.21 o 
   0  16   6        1.49       -7.74     29.29 o 
   1  16   6       69.53       72.29     22.12 o 
   2  16   6       23.44       36.88     22.20 o 
   3  16   6      107.17       88.66     21.37 o 
   4  16   6      120.15      117.88     22.49 o 
 -17   0   7       32.11       45.54     16.15 o 
 -15   0   7      105.66      109.07     17.28 o 
 -13   0   7      268.14      296.69     15.96 o 
 -11   0   7     1661.95     1624.88    193.85 o 
  -9   0   7     2864.22     2951.46    202.70 o 
  -7   0   7     5798.36     5840.30    401.78 o 
  -5   0   7     5240.22     6174.80    254.27 o 
  -3   0   7     8743.83     8982.55    120.10 o 
  -1   0   7    11108.39    10927.01    224.03 o 
   1   0   7     2411.14     2516.08     41.87 o 
   3   0   7    11762.74    12181.26     90.28 o 
   5   0   7     5032.66     5178.46     48.27 o 
   7   0   7       21.29       47.13     19.19 o 
   9   0   7     1953.25     2189.87     31.14 o 
  11   0   7     1016.31     1062.66     26.59 o 
  13   0   7       15.75       39.59     28.22 o 
  15   0   7       46.07       55.09     24.95 o 
  17   0   7        2.03        8.60     32.77 o 
 -18   1   7       13.47       39.64     15.74 o 
 -17   1   7       13.43       -0.35     11.35 o 
 -16   1   7        1.55        1.43     12.84 o 
 -15   1   7     1292.48     1167.29    101.57 o 
 -14   1   7       29.94       33.65     10.87 o 
 -13   1   7       69.92       70.52     10.98 o 
 -12   1   7      225.24      196.23     11.43 o 
 -11   1   7     1176.48     1106.71     69.89 o 
 -10   1   7      367.08      356.44     30.50 o 
  -9   1   7     8667.56     8293.38    363.94 o 
  -8   1   7      147.45      134.90     10.01 o 
  -7   1   7        3.53       10.97     10.24 o 
  -6   1   7      563.51      496.10     10.27 o 
  -5   1   7       25.70       61.94     10.28 o 
  -4   1   7     9137.27     9622.85    163.04 o 
  -3   1   7    12315.54    12905.15    148.31 o 
  -2   1   7     1413.34     1324.53     15.33 o 
  -1   1   7     7848.89     7598.08     84.00 o 
   0   1   7       36.69       23.51     14.73 o 
   1   1   7     1270.07     1183.12     23.31 o 
   2   1   7     5548.65     5745.08     64.97 o 
   3   1   7     3247.70     3393.71     45.78 o 
   4   1   7     4985.11     5456.78     37.05 o 
   5   1   7    13534.14    14008.08     73.54 o 
   6   1   7      625.84      702.30     18.71 o 
   7   1   7     2873.58     2897.41     26.00 o 
   8   1   7       77.45      110.02     15.59 o 
   9   1   7     3591.14     3608.26     69.20 o 
  10   1   7      238.54      199.41     23.92 o 
  11   1   7      162.03      156.36     24.84 o 
  12   1   7        3.23       13.43     19.44 o 
  13   1   7        2.38       -6.84     17.68 o 
  14   1   7        0.62       39.49     16.64 o 
  15   1   7        0.04       14.27     18.75 o 
  16   1   7       40.02       50.94     18.24 o 
  17   1   7      174.31      158.32     26.34 o 
 -18   2   7       36.21       42.23     12.03 o 
 -17   2   7       28.80       27.29     12.49 o 
 -16   2   7      171.11      182.44     15.77 o 
 -15   2   7      214.47      195.08     11.49 o 
 -14   2   7      409.81      387.54     23.27 o 
 -13   2   7     1158.31     1098.64     79.63 o 
 -12   2   7      116.28      113.55     12.54 o 
 -11   2   7      356.29      327.24     23.18 o 
 -10   2   7        0.99       -7.55     10.58 o 
  -9   2   7      325.91      343.54     14.91 o 
  -8   2   7     5122.52     5038.79    178.27 o 
  -7   2   7      531.97      503.14     25.91 o 
  -6   2   7       16.19       36.72     10.18 o 
  -5   2   7     5701.39     6222.50     74.01 o 
  -4   2   7        0.82        3.93     10.93 o 
  -3   2   7     3075.32     3406.74     25.98 o 
  -2   2   7     8198.77     8307.10    129.75 o 
  -1   2   7     6275.23     6923.57    135.05 o 
   0   2   7     1655.30     1834.80     54.89 o 
   1   2   7     6265.27     6408.66    193.45 o 
   2   2   7     2141.79     2121.48     47.20 o 
   3   2   7    11060.49    11732.07     90.92 o 
   4   2   7     5379.06     5490.31     56.16 o 
   5   2   7     3010.06     3143.12     61.70 o 
   6   2   7        9.37       26.15     12.21 o 
   7   2   7       22.07       28.47     13.56 o 
   8   2   7        3.32       29.10     21.85 o 
   9   2   7      300.86      334.38     13.71 o 
  10   2   7     2125.54     2126.13     28.10 o 
  11   2   7     1018.81     1050.05     18.13 o 
  12   2   7      640.25      609.77     17.27 o 
  13   2   7       87.61      125.17     40.98 o 
  14   2   7      111.90      107.57     20.34 o 
  15   2   7        0.80       31.79     18.80 o 
  16   2   7      179.10      198.87     31.95 o 
  17   2   7       51.03      101.46     59.36 o 
 -18   3   7        2.85       29.89     13.21 o 
 -17   3   7        2.41       14.64     14.67 o 
 -16   3   7      488.56      442.19     21.46 o 
 -15   3   7      130.93      132.15     12.95 o 
 -14   3   7      294.25      335.45     26.16 o 
 -13   3   7       52.53       56.32     12.81 o 
 -12   3   7       93.23       86.82     10.41 o 
 -11   3   7      243.96      229.17     11.60 o 
 -10   3   7     1459.40     1390.59     62.26 o 
  -9   3   7     2226.38     2118.40    103.19 o 
  -8   3   7      351.05      339.25     10.95 o 
  -7   3   7        1.42        9.65      9.69 o 
  -6   3   7     1310.33     1364.41     23.53 o 
  -5   3   7      478.73      547.38     11.66 o 
  -4   3   7     6640.43     7117.65     54.39 o 
  -3   3   7     2516.29     2972.58     18.71 o 
  -2   3   7     1688.53     1988.76     31.22 o 
  -1   3   7      913.50      871.56     27.90 o 
   0   3   7     4217.40     4329.98     43.22 o 
   1   3   7      280.83      364.67     19.69 o 
   2   3   7     1995.30     1955.64     58.08 o 
   3   3   7       47.94      108.55     30.07 o 
   4   3   7     3174.05     3430.70     32.84 o 
   5   3   7     3030.09     3183.96     54.59 o 
   6   3   7     3568.19     3651.53     62.14 o 
   7   3   7      369.90      383.82     22.29 o 
   8   3   7      377.25      396.53     19.64 o 
   9   3   7      690.77      730.40     17.78 o 
  10   3   7        6.35       25.21     15.82 o 
  11   3   7      146.64      152.90     13.98 o 
  12   3   7      908.84      903.24     16.77 o 
  13   3   7       82.58       91.17     14.89 o 
  14   3   7       83.08       82.88     22.12 o 
  15   3   7       22.33       15.79     21.16 o 
  16   3   7       50.47       28.30     19.80 o 
 -18   4   7      105.02      103.85     27.51 o 
 -17   4   7       60.14       49.02     12.94 o 
 -16   4   7      213.25      233.93     20.33 o 
 -15   4   7        3.93       22.02     12.17 o 
 -14   4   7      156.35      179.82     11.87 o 
 -13   4   7       59.21       76.75     14.52 o 
 -12   4   7      376.43      385.47     23.37 o 
 -11   4   7      256.76      262.26     11.56 o 
 -10   4   7      205.77      222.15     18.47 o 
  -9   4   7        2.89       20.76     10.72 o 
  -8   4   7     4088.88     4088.50    142.62 o 
  -7   4   7       13.41       17.02     10.31 o 
  -6   4   7      622.37      625.26     15.59 o 
  -5   4   7      110.98      134.63     11.32 o 
  -4   4   7      387.61      448.05     12.68 o 
  -3   4   7      949.21     1062.35     17.08 o 
  -2   4   7    23019.76    23943.37    515.31 o 
  -1   4   7       40.24       44.79     14.73 o 
   0   4   7      318.57      444.50     24.74 o 
   1   4   7      698.50      674.89     21.75 o 
   2   4   7     1128.58     1325.43     24.63 o 
   3   4   7      120.46      114.48     25.36 o 
   4   4   7    15611.70    15687.15    554.79 o 
   5   4   7     1128.97     1233.08     46.49 o 
   6   4   7      394.07      397.04     13.93 o 
   7   4   7     1361.70     1398.46     32.59 o 
   8   4   7        8.01       26.74     13.27 o 
   9   4   7      637.02      647.94     15.66 o 
  10   4   7     2843.13     2950.94     91.32 o 
  11   4   7       40.15       60.88     14.63 o 
  12   4   7      366.10      430.97     19.75 o 
  13   4   7      181.58      193.65     17.44 o 
  14   4   7       85.89       99.02     14.78 o 
  15   4   7      134.29      124.44     16.41 o 
  16   4   7      178.03      172.96     26.73 o 
 -17   5   7       22.19       64.16     15.87 o 
 -16   5   7       77.77       68.31     14.43 o 
 -15   5   7       44.40       50.24     14.52 o 
 -14   5   7       63.02       69.02     11.99 o 
 -13   5   7       23.45       20.95     13.63 o 
 -12   5   7        2.77       19.32     10.96 o 
 -11   5   7       31.58       52.47     12.74 o 
 -10   5   7      411.83      426.01     14.71 o 
  -9   5   7        2.76        2.70     11.03 o 
  -8   5   7       59.52       67.01     12.06 o 
  -7   5   7      962.38     1009.59     33.84 o 
  -6   5   7     2157.60     2090.40     41.17 o 
  -5   5   7      703.72      654.38     13.98 o 
  -4   5   7     4453.55     4183.38     22.76 o 
  -3   5   7     4248.37     4269.79     68.12 o 
  -2   5   7     3258.13     3685.91     89.56 o 
  -1   5   7     1636.98     1771.06     65.42 o 
   0   5   7     3404.39     3284.76    159.97 o 
   1   5   7     2891.79     2715.55     31.35 o 
   2   5   7     6837.39     6351.89    452.00 o 
   3   5   7     4784.32     4499.96    214.93 o 
   4   5   7      110.04       74.56     22.09 o 
   5   5   7       13.52       17.33     20.35 o 
   6   5   7       51.45       49.01     20.53 o 
   7   5   7      545.39      547.99     20.78 o 
   8   5   7      142.01      145.53     13.67 o 
   9   5   7        6.63       17.70     14.93 o 
  10   5   7       43.20       56.16     15.44 o 
  11   5   7      647.41      632.44     19.87 o 
  12   5   7      295.64      266.21     15.38 o 
  13   5   7       45.92       47.17     15.32 o 
  14   5   7       37.38       36.90     16.74 o 
  15   5   7       14.00       20.58     17.65 o 
  16   5   7       92.35       69.87     18.75 o 
 -17   6   7      147.41      152.74     24.75 o 
 -16   6   7       33.28       28.59     14.63 o 
 -15   6   7       12.54        0.70     14.71 o 
 -14   6   7       12.34        9.69     13.12 o 
 -13   6   7       25.65       26.32     17.62 o 
 -12   6   7       13.08       31.27     13.34 o 
 -11   6   7        7.39       -4.72     12.34 o 
 -10   6   7      116.08      127.92     13.61 o 
  -9   6   7     2597.04     2669.97     95.92 o 
  -8   6   7     1707.25     1691.66     43.22 o 
  -7   6   7     1128.54     1081.98     15.22 o 
  -6   6   7      122.58      128.04     14.27 o 
  -5   6   7      261.17      265.04     14.94 o 
  -4   6   7      254.22      233.74     15.58 o 
  -3   6   7     9324.35    10509.17    247.66 o 
  -2   6   7     1334.83     1458.28     38.60 o 
  -1   6   7    10780.35    11075.17    398.19 o 
   0   6   7      373.38      364.52     16.95 o 
   1   6   7     2480.24     2444.10     35.97 o 
   2   6   7        5.17       12.47     16.72 o 
   3   6   7     1271.25     1242.86     70.81 o 
   4   6   7     2647.59     2802.00     98.52 o 
   5   6   7      153.49      190.62     21.01 o 
   6   6   7      212.28      233.12     36.61 o 
   7   6   7       62.72       67.09     15.51 o 
   8   6   7       60.76       80.00     13.67 o 
   9   6   7      349.47      357.90     16.13 o 
  10   6   7      283.63      292.38     19.27 o 
  11   6   7        3.51        4.18     14.39 o 
  12   6   7      124.24      134.40     18.45 o 
  13   6   7      872.38      855.92     26.72 o 
  14   6   7       63.81       53.20     17.11 o 
  15   6   7      357.45      370.48     18.36 o 
 -16   7   7        2.27        7.30     14.88 o 
 -15   7   7      299.76      276.28     19.90 o 
 -14   7   7        0.08       11.52     18.01 o 
 -13   7   7       10.80       17.20     15.05 o 
 -12   7   7      103.82      108.63     16.00 o 
 -11   7   7       37.11       43.76     14.41 o 
 -10   7   7       74.94       77.09     14.58 o 
  -9   7   7      477.38      475.66     15.59 o 
  -8   7   7       17.66       23.99     12.67 o 
  -7   7   7     2294.91     2329.39     65.15 o 
  -6   7   7       12.30       17.18     13.42 o 
  -5   7   7     1216.27     1236.09     23.14 o 
  -4   7   7        0.03       10.15     13.72 o 
  -3   7   7     4541.30     4788.43    132.58 o 
  -2   7   7       28.05       22.76     13.47 o 
  -1   7   7     1397.29     1402.44     33.68 o 
   0   7   7      367.07      393.60     19.06 o 
   1   7   7      943.57      871.33     24.60 o 
   2   7   7      168.47      203.70     19.77 o 
   3   7   7     2034.98     1883.86    118.45 o 
   4   7   7       48.20       57.64     21.45 o 
   5   7   7     1537.61     1584.92     28.87 o 
   6   7   7       23.62       43.24     21.46 o 
   7   7   7      234.34      262.19     14.85 o 
   8   7   7        4.49       -3.54     15.41 o 
   9   7   7        5.58       22.69     14.28 o 
  10   7   7        0.62       -1.00     16.21 o 
  11   7   7     1249.14     1267.85     53.39 o 
  12   7   7        3.09       17.39     15.03 o 
  13   7   7       35.65       52.22     16.63 o 
  14   7   7        1.99       25.97     15.86 o 
  15   7   7       21.51       59.14     16.44 o 
 -16   8   7       29.26       56.50     16.48 o 
 -15   8   7        0.07       36.03     16.35 o 
 -14   8   7      102.70      133.83     27.14 o 
 -13   8   7      122.19      125.07     20.35 o 
 -12   8   7      546.27      566.93     20.71 o 
 -11   8   7      398.54      416.54     22.53 o 
 -10   8   7      123.55      126.82     13.84 o 
  -9   8   7      339.29      301.58     14.31 o 
  -8   8   7       11.22       -9.75     22.57 o 
  -7   8   7     1347.43     1346.91     28.86 o 
  -6   8   7        2.45       -6.94     12.99 o 
  -5   8   7      382.53      420.79     14.22 o 
  -4   8   7       27.11       44.63     12.85 o 
  -3   8   7     1408.11     1511.07     17.78 o 
  -2   8   7        1.22       -2.05     11.55 o 
  -1   8   7     1317.49     1365.36     46.08 o 
   0   8   7     1303.85     1170.12     23.46 o 
   1   8   7       43.23       44.36     17.21 o 
   2   8   7      344.86      317.46     18.09 o 
   3   8   7     1477.08     1367.50    108.97 o 
   4   8   7      658.04      614.01     39.10 o 
   5   8   7       22.56       25.25     22.78 o 
   6   8   7       89.24       85.70     21.87 o 
   7   8   7      551.64      620.79     16.44 o 
   8   8   7      492.78      553.92     25.76 o 
   9   8   7      802.99      823.24     47.95 o 
  10   8   7      269.87      290.68     17.42 o 
  11   8   7       95.00      102.29     15.64 o 
  12   8   7       43.80       63.94     15.34 o 
  13   8   7      159.73      184.98     19.47 o 
  14   8   7       15.91        8.65     17.64 o 
 -15   9   7       52.26       42.81     16.57 o 
 -14   9   7       26.39       44.77     13.99 o 
 -13   9   7        8.00       26.75     14.28 o 
 -12   9   7      179.49      170.26     19.25 o 
 -11   9   7        8.40       20.81     17.34 o 
 -10   9   7      847.62      844.43     16.45 o 
  -9   9   7       94.68       91.40     13.16 o 
  -8   9   7     1650.84     1607.30     54.85 o 
  -7   9   7      328.16      378.43     19.28 o 
  -6   9   7      409.15      409.26     14.88 o 
  -5   9   7      223.84      230.10     13.43 o 
  -4   9   7        3.74       13.08     15.78 o 
  -3   9   7     1238.33     1252.77     40.48 o 
  -2   9   7       75.58       75.17     16.59 o 
  -1   9   7      442.22      415.73     25.25 o 
   0   9   7      933.66      864.31     20.84 o 
   1   9   7        2.88        5.69     17.69 o 
   2   9   7      119.94      158.59     18.21 o 
   3   9   7      887.17      799.84     70.30 o 
   4   9   7      877.10      801.66     86.19 o 
   5   9   7      389.19      393.07     30.52 o 
   6   9   7     1478.39     1508.52     30.70 o 
   7   9   7      109.24      119.10     23.59 o 
   8   9   7      186.52      225.59     15.90 o 
   9   9   7      112.62      131.75     16.60 o 
  10   9   7       14.28       13.95     20.23 o 
  11   9   7      307.67      332.70     16.93 o 
  12   9   7       93.49      107.09     17.98 o 
  13   9   7       11.62       22.52     16.14 o 
  14   9   7       53.39       77.24     16.95 o 
 -14  10   7      333.08      317.71     14.69 o 
 -13  10   7        7.88       10.84     14.51 o 
 -12  10   7      165.24      183.81     16.68 o 
 -11  10   7       79.01      101.76     15.15 o 
 -10  10   7        0.24        4.59     13.80 o 
  -9  10   7      159.17      168.59     14.01 o 
  -8  10   7      557.49      590.38     14.81 o 
  -7  10   7      104.73      145.08     20.19 o 
  -6  10   7        3.24        2.51     13.49 o 
  -5  10   7       76.73       99.01     13.39 o 
  -4  10   7      265.24      290.60     13.98 o 
  -3  10   7     1205.66     1180.25     45.24 o 
  -2  10   7     3727.24     3759.58    187.81 o 
  -1  10   7      699.19      748.05     46.60 o 
   0  10   7        4.38       19.35     20.23 o 
   1  10   7      290.27      245.65     21.47 o 
   2  10   7       94.59       85.29     17.89 o 
   3  10   7       32.33       25.39     18.22 o 
   4  10   7     2264.53     2228.30    173.09 o 
   5  10   7        6.31      -17.85     17.85 o 
   6  10   7        0.62       41.32     22.42 o 
   7  10   7       18.69        9.72     23.19 o 
   8  10   7       35.26       52.39     15.96 o 
   9  10   7        0.12        9.54     16.27 o 
  10  10   7      799.37      863.51     49.79 o 
  11  10   7        2.01       20.43     17.85 o 
  12  10   7        7.74       31.28     16.63 o 
  13  10   7       70.77       67.26     16.84 o 
 -14  11   7       19.45       49.45     15.56 o 
 -13  11   7        0.01       18.56     14.84 o 
 -12  11   7       23.84       54.27     15.55 o 
 -11  11   7      118.34      126.07     14.64 o 
 -10  11   7      396.48      407.62     16.88 o 
  -9  11   7        3.77       63.00     27.33 o 
  -8  11   7       41.52       45.24     13.87 o 
  -7  11   7       44.38       44.48     13.56 o 
  -6  11   7       18.86       29.66     13.59 o 
  -5  11   7       20.04       37.29     14.51 o 
  -4  11   7     1356.54     1434.36     54.51 o 
  -3  11   7        8.39       11.06     15.33 o 
  -2  11   7       11.46       20.06     17.44 o 
  -1  11   7        3.62       16.00     17.40 o 
   0  11   7      624.83      575.81     20.66 o 
   1  11   7      110.04      119.70     21.47 o 
   2  11   7      473.01      471.50     22.35 o 
   3  11   7       28.54       41.00     18.64 o 
   4  11   7       74.95       92.04     18.49 o 
   5  11   7        1.55        9.81     18.37 o 
   6  11   7      398.48      372.57     16.61 o 
   7  11   7       76.24       88.74     15.96 o 
   8  11   7       54.86       83.32     15.74 o 
   9  11   7        2.06       12.36     15.86 o 
  10  11   7       14.74       21.47     18.62 o 
  11  11   7       36.83       80.89     29.89 o 
  12  11   7       52.60       59.27     18.22 o 
 -13  12   7       21.25       64.26     26.66 o 
 -12  12   7       65.38       61.82     16.24 o 
 -11  12   7        1.40        2.80     15.63 o 
 -10  12   7      141.63      163.39     24.91 o 
  -9  12   7       43.03       61.85     17.59 o 
  -8  12   7       84.47      139.45     25.79 o 
  -7  12   7      215.28      258.39     19.96 o 
  -6  12   7        8.28       14.45     14.72 o 
  -5  12   7       13.17       11.47     13.10 o 
  -4  12   7       46.74       55.35     15.18 o 
  -3  12   7      546.99      603.66     61.94 o 
  -2  12   7      285.75      296.55     18.81 o 
  -1  12   7      422.20      407.67     47.72 o 
   0  12   7      530.76      474.48     23.35 o 
   1  12   7       75.17       49.34     22.03 o 
   2  12   7      318.56      284.46     19.95 o 
   3  12   7      147.12      117.49     23.71 o 
   4  12   7     1344.74     1247.58    124.47 o 
   5  12   7      129.97      149.21     19.85 o 
   6  12   7        8.18       -1.03     18.36 o 
   7  12   7        9.24        8.61     21.08 o 
   8  12   7        2.51       18.60     14.06 o 
   9  12   7        9.30        7.52     13.51 o 
  10  12   7      331.90      335.71     19.97 o 
  11  12   7       21.96       19.99     17.94 o 
 -11  13   7       55.36       64.80     15.68 o 
 -10  13   7      234.96      226.92     14.88 o 
  -9  13   7      213.83      234.39     29.12 o 
  -8  13   7      231.63      243.31     22.48 o 
  -7  13   7       34.03       39.33     12.76 o 
  -6  13   7      243.22      279.73     17.58 o 
  -5  13   7        5.47        4.91     15.98 o 
  -4  13   7      109.22      128.73     17.71 o 
  -3  13   7      150.49      163.12     16.60 o 
  -2  13   7       35.27       42.72     16.33 o 
  -1  13   7      109.04      117.59     17.31 o 
   0  13   7        4.58       -1.84     22.57 o 
   1  13   7      298.83      283.71     21.05 o 
   2  13   7       17.77        8.42     19.35 o 
   3  13   7       30.80       86.79     34.65 o 
   4  13   7      273.01      243.07     23.03 o 
   5  13   7      204.42      216.83     22.94 o 
   6  13   7      348.22      323.37     24.13 o 
   7  13   7      154.41      199.26     26.17 o 
   8  13   7      136.06      162.95     20.96 o 
   9  13   7       19.41       34.21     14.99 o 
  10  13   7       11.98       50.41     14.87 o 
 -10  14   7       24.40        6.84     16.97 o 
  -9  14   7       37.25       32.86     16.49 o 
  -8  14   7        0.40       24.03     15.32 o 
  -7  14   7       60.32      105.01     19.50 o 
  -6  14   7       58.68       57.46     16.14 o 
  -5  14   7      130.31      138.15     16.40 o 
  -4  14   7       11.64       26.62     17.40 o 
  -3  14   7      127.25      122.43     19.42 o 
  -2  14   7       17.07       32.26     17.42 o 
  -1  14   7       80.13      113.71     19.34 o 
   0  14   7      321.13      269.83     24.12 o 
   1  14   7       24.93       47.31     20.34 o 
   2  14   7        0.00        2.24     23.67 o 
   3  14   7      123.61      115.42     20.26 o 
   4  14   7      146.86      155.32     20.69 o 
   5  14   7       63.81       63.22     20.15 o 
   6  14   7       45.06       53.57     20.19 o 
   7  14   7       35.98       22.18     16.30 o 
   8  14   7       15.03       23.39     22.44 o 
  -8  15   7        3.86       35.76     21.26 o 
  -7  15   7      117.40      124.92     18.55 o 
  -6  15   7        1.17       15.92     17.73 o 
  -5  15   7      112.60      115.82     18.00 o 
  -4  15   7       29.17       33.43     17.01 o 
  -3  15   7      230.54      232.02     30.26 o 
  -2  15   7       27.04       16.74     24.05 o 
  -1  15   7      188.98      188.36     22.66 o 
   0  15   7        0.50       11.78     19.75 o 
   1  15   7       67.65       68.44     21.28 o 
   2  15   7        1.25        0.34     21.87 o 
   3  15   7      319.90      293.59     25.72 o 
   4  15   7        4.23       13.45     23.58 o 
   5  15   7        9.48       10.44     21.87 o 
   6  15   7        4.03        0.50     23.74 o 
  -4  16   7       57.32       86.26     19.50 o 
  -3  16   7       82.75      101.10     20.66 o 
  -2  16   7      180.91      165.84     18.41 o 
  -1  16   7      130.58      151.69     19.72 o 
   0  16   7      168.81      171.77     21.34 o 
   1  16   7      114.94      133.38     33.69 o 
   2  16   7        1.16      -22.58     22.58 o 
   3  16   7        6.95       24.82     21.47 o 
 -18   0   8      150.83      193.53     18.97 o 
 -16   0   8     1122.70      981.77    130.09 o 
 -14   0   8       77.73       92.88     17.10 o 
 -12   0   8       29.83       47.98     19.05 o 
 -10   0   8     1794.53     1727.07    152.30 o 
  -8   0   8      908.37      971.75     73.36 o 
  -6   0   8     1149.88      991.47     41.41 o 
  -4   0   8    13342.83    14166.55    442.69 o 
  -2   0   8     2448.78     2379.79     26.09 o 
   0   0   8    11395.46    10979.84     84.02 o 
   4   0   8     9250.69     9457.89     76.28 o 
   6   0   8      724.99      804.69     26.73 o 
   8   0   8      473.28      490.49     26.09 o 
  10   0   8      489.44      503.00     22.82 o 
  12   0   8       12.23        8.10     21.97 o 
  14   0   8       34.94       56.44     24.24 o 
  16   0   8      365.23      399.08     28.08 o 
 -18   1   8        0.57       15.99     12.86 o 
 -17   1   8       22.96       23.19     12.09 o 
 -16   1   8      365.71      306.84     37.19 o 
 -15   1   8       27.22       36.68     11.33 o 
 -14   1   8     1653.86     1462.37    110.83 o 
 -13   1   8      290.82      298.26     28.98 o 
 -12   1   8     2191.05     2040.09    143.60 o 
 -11   1   8      193.00      178.77     11.16 o 
 -10   1   8        6.13       -1.32     10.39 o 
  -9   1   8     1233.86     1250.81     45.53 o 
  -8   1   8     3155.36     2939.71    129.29 o 
  -7   1   8      141.10      165.02     10.05 o 
  -6   1   8      859.12      836.53     35.20 o 
  -5   1   8      167.33      229.24     11.14 o 
  -4   1   8      833.79      782.74     20.95 o 
  -3   1   8     6396.05     6093.04     55.06 o 
  -2   1   8      121.13      170.77     11.52 o 
  -1   1   8     1654.32     1828.58     28.60 o 
   0   1   8     2691.88     2796.94     84.75 o 
   1   1   8      333.24      355.80     18.46 o 
   3   1   8      102.19       72.93     26.30 o 
   4   1   8     3678.87     3757.96     41.98 o 
   5   1   8     1230.20     1405.25     20.23 o 
   6   1   8      373.62      348.12     15.64 o 
   7   1   8     1115.01     1248.18     21.22 o 
   8   1   8     1181.32     1260.39     34.97 o 
   9   1   8       51.59       44.01     16.80 o 
  10   1   8      630.59      672.81     20.25 o 
  11   1   8      530.18      548.00     29.04 o 
  12   1   8        3.61       18.93     19.72 o 
  13   1   8       12.92      -17.82     17.82 o 
  14   1   8        2.46        6.45     33.59 o 
  15   1   8       27.47       47.73     19.47 o 
  16   1   8       31.11       46.56     22.80 o 
 -18   2   8       25.41       44.64     13.04 o 
 -17   2   8       37.08       37.68     12.17 o 
 -16   2   8      369.09      332.59     30.25 o 
 -15   2   8       31.70       20.11     15.04 o 
 -14   2   8      231.38      254.68     22.88 o 
 -13   2   8       42.02       47.11     10.60 o 
 -12   2   8      347.76      329.72     19.93 o 
 -11   2   8     1831.25     1822.98     94.00 o 
 -10   2   8     6765.69     6662.99    360.86 o 
  -9   2   8       43.57       29.43     10.98 o 
  -8   2   8      355.11      337.95     11.64 o 
  -7   2   8     2249.01     2220.31     67.23 o 
  -6   2   8       14.65       16.34      9.74 o 
  -5   2   8     1238.37     1326.49     23.95 o 
  -4   2   8      740.48      815.08     13.10 o 
  -3   2   8      359.21      330.76     12.83 o 
  -2   2   8       84.04      136.21     13.44 o 
  -1   2   8     2193.93     2241.35     42.19 o 
   0   2   8      270.17      257.01     17.32 o 
   1   2   8      455.77      359.21     19.78 o 
   2   2   8      428.40      584.13     18.23 o 
   3   2   8       46.16       49.55     30.71 o 
   4   2   8    10282.01    10691.01     82.81 o 
   5   2   8     5413.00     5769.21     35.24 o 
   6   2   8     1129.73     1214.86     19.19 o 
   7   2   8      199.14      199.76     17.39 o 
   8   2   8      470.65      484.40     16.84 o 
   9   2   8      581.29      654.68     24.03 o 
  10   2   8       41.80       40.03     16.09 o 
  11   2   8      351.52      372.58     18.66 o 
  12   2   8       10.08       31.90     23.03 o 
  13   2   8        0.39       10.27     16.14 o 
  14   2   8       10.03       18.49     16.80 o 
  15   2   8      154.53      174.43     21.93 o 
  16   2   8      122.95       97.21     22.99 o 
 -18   3   8        1.07       -1.27     12.56 o 
 -17   3   8      116.77      120.24     12.90 o 
 -16   3   8      160.08      168.48     13.58 o 
 -15   3   8      724.17      705.10     50.41 o 
 -14   3   8      322.40      299.71     14.73 o 
 -13   3   8      186.49      163.59     13.91 o 
 -12   3   8       36.80       33.54     12.79 o 
 -11   3   8       25.43       38.24     10.80 o 
 -10   3   8      628.49      610.69     22.80 o 
  -9   3   8     7820.49     7590.24    322.22 o 
  -8   3   8      106.93      110.39     14.53 o 
  -7   3   8     2813.43     2923.84     81.57 o 
  -6   3   8       17.91       30.05     10.46 o 
  -5   3   8      501.27      564.78     11.72 o 
  -4   3   8       10.85        4.98     11.84 o 
  -3   3   8    10778.66    11697.24    148.17 o 
  -2   3   8     2024.60     2281.95     42.01 o 
  -1   3   8     1539.48     1781.51     47.79 o 
   0   3   8      236.07      267.00     19.69 o 
   1   3   8       15.78       48.27     17.84 o 
   2   3   8      254.33      251.52     16.85 o 
   3   3   8     8123.24     8430.20     83.17 o 
   4   3   8      597.58      560.23     31.49 o 
   5   3   8     1174.09     1161.68     34.48 o 
   6   3   8        7.16       36.29     17.06 o 
   7   3   8      730.81      746.23     19.85 o 
   8   3   8        3.12       24.03     13.75 o 
   9   3   8     2247.84     2368.55     65.39 o 
  10   3   8       97.33      122.54     16.03 o 
  11   3   8      188.69      192.39     14.20 o 
  12   3   8       10.81       26.44     14.96 o 
  13   3   8       77.35       79.01     16.48 o 
  14   3   8      103.26      113.79     18.56 o 
  15   3   8      484.96      441.35     27.97 o 
  16   3   8       58.56       88.30     41.59 o 
 -18   4   8        2.09       30.97     19.32 o 
 -17   4   8      155.21      133.49     13.24 o 
 -16   4   8       37.85       41.59     12.78 o 
 -15   4   8       59.28       74.24     12.37 o 
 -14   4   8        3.70       -7.23     11.30 o 
 -13   4   8        3.24       23.82     10.57 o 
 -12   4   8       79.82       87.78     11.59 o 
 -11   4   8      214.97      225.16     16.25 o 
 -10   4   8      144.23      167.30     11.69 o 
  -9   4   8      240.38      217.58     11.51 o 
  -8   4   8       57.60      106.33     28.98 o 
  -7   4   8     2909.27     2988.64     99.31 o 
  -6   4   8       48.22       51.16     10.85 o 
  -5   4   8      579.56      481.32     11.76 o 
  -4   4   8        0.29        7.83     12.23 o 
  -3   4   8      453.30      535.55     13.36 o 
  -2   4   8      338.54      372.53     15.25 o 
  -1   4   8      107.37       79.71     14.51 o 
   0   4   8       68.48       81.89     18.98 o 
   1   4   8      520.30      418.91     20.19 o 
   2   4   8     2829.54     2750.95     32.56 o 
   3   4   8      657.22      662.09     42.58 o 
   4   4   8      331.28      344.98     32.42 o 
   5   4   8     6123.85     6213.53    138.90 o 
   6   4   8        0.37       10.90     16.07 o 
   7   4   8      318.25      326.45     14.35 o 
   8   4   8      564.27      543.07     15.67 o 
   9   4   8      585.43      668.43     33.50 o 
  10   4   8      968.98      979.71     43.83 o 
  11   4   8      651.79      662.83     23.13 o 
  12   4   8      331.99      340.16     16.95 o 
  13   4   8        0.68       10.82     15.29 o 
  14   4   8       36.48       48.62     13.92 o 
  15   4   8      177.27      179.60     19.31 o 
  16   4   8       11.62       26.68     20.13 o 
 -17   5   8      101.39       63.13     15.15 o 
 -16   5   8       39.38       26.91     12.65 o 
 -15   5   8       38.98       32.17     11.78 o 
 -14   5   8       11.65       34.29     12.10 o 
 -13   5   8        1.82       22.08     12.58 o 
 -12   5   8        1.46        3.17     11.78 o 
 -11   5   8       38.50       48.65     11.09 o 
 -10   5   8      414.73      415.05     28.58 o 
  -9   5   8     4080.02     4181.61    174.01 o 
  -8   5   8     1110.91     1145.81     33.90 o 
  -7   5   8        7.90      -12.09     12.09 o 
  -6   5   8       16.20       21.05     11.14 o 
  -5   5   8      386.20      339.27     12.41 o 
  -4   5   8     6765.11     7334.03     29.40 o 
  -3   5   8    11179.84    11647.79    150.45 o 
  -2   5   8     2924.36     2984.76     75.55 o 
  -1   5   8      674.99      734.94     22.21 o 
   0   5   8     1881.15     1667.39     26.87 o 
   1   5   8      571.37      581.13     21.40 o 
   2   5   8      149.86      139.47     18.91 o 
   3   5   8     5752.64     5390.28    231.88 o 
   4   5   8     1929.77     2014.39     94.62 o 
   5   5   8      438.94      441.50     22.04 o 
   6   5   8       44.00       44.62     20.16 o 
   7   5   8      364.89      400.08     20.03 o 
   8   5   8      886.32      973.06     36.13 o 
   9   5   8      135.46      141.61     14.30 o 
  10   5   8       61.27       54.54     14.46 o 
  11   5   8      552.75      608.90     21.11 o 
  12   5   8      647.15      673.45     17.71 o 
  13   5   8       22.35       25.20     16.52 o 
  14   5   8      205.83      191.84     15.01 o 
  15   5   8      203.62      168.45     16.68 o 
  16   5   8       31.83       49.51     55.30 o 
 -17   6   8       31.49       24.97     16.52 o 
 -16   6   8      101.30       99.77     14.83 o 
 -15   6   8       25.20       27.88     13.57 o 
 -14   6   8       72.40       95.52     27.49 o 
 -13   6   8        6.79       25.22     13.65 o 
 -12   6   8      262.28      261.92     14.08 o 
 -11   6   8        5.26       25.58     14.24 o 
 -10   6   8        2.36       24.95     13.29 o 
  -9   6   8        0.15       -0.85     22.30 o 
  -8   6   8     6163.11     6164.49    195.18 o 
  -7   6   8     1142.14     1239.23     59.38 o 
  -6   6   8     1828.52     1886.02     48.26 o 
  -5   6   8      191.59      198.31     13.51 o 
  -4   6   8     1618.26     1705.00     34.06 o 
  -3   6   8      901.61      957.52     27.75 o 
  -2   6   8     4142.76     4321.55    142.98 o 
  -1   6   8      908.28      872.03     40.86 o 
   0   6   8     4223.54     4443.34    179.87 o 
   1   6   8     1076.79     1113.13     27.72 o 
   2   6   8     3539.79     3144.98     32.63 o 
   3   6   8      177.64      140.85     18.35 o 
   4   6   8      552.71      509.60     26.40 o 
   5   6   8      669.05      718.91     28.61 o 
   6   6   8      611.63      663.46     23.69 o 
   7   6   8        3.81       23.04     14.18 o 
   8   6   8      628.66      687.50     27.80 o 
   9   6   8      145.61      172.29     14.97 o 
  10   6   8      487.77      547.91     24.94 o 
  11   6   8        3.04       41.14     25.67 o 
  12   6   8       48.68       43.32     16.93 o 
  13   6   8        2.16       16.47     16.78 o 
  14   6   8        1.45       24.43     15.80 o 
  15   6   8       42.26       34.29     15.58 o 
 -16   7   8        2.02       -3.19     19.58 o 
 -15   7   8        0.78       17.07     14.71 o 
 -14   7   8      266.56      291.56     16.00 o 
 -13   7   8      107.11      114.77     37.07 o 
 -12   7   8      143.96      156.61     20.52 o 
 -11   7   8       38.28       37.04     13.64 o 
 -10   7   8      314.29      289.55     16.21 o 
  -9   7   8      240.47      250.67     15.39 o 
  -8   7   8     2249.36     2322.52     66.59 o 
  -7   7   8      171.98      179.51     14.96 o 
  -6   7   8       38.00       40.78     13.05 o 
  -5   7   8      898.37      918.04     15.14 o 
  -4   7   8     3318.93     3508.61     60.63 o 
  -3   7   8       24.60       50.99     14.07 o 
  -2   7   8     8870.67     9178.50    336.25 o 
  -1   7   8       42.08       62.24     15.89 o 
   0   7   8        7.52       13.21     15.88 o 
   1   7   8     1053.10     1013.37     28.72 o 
   2   7   8      856.56      736.61     46.85 o 
   3   7   8      257.50      232.86     42.69 o 
   4   7   8      293.47      253.48     24.28 o 
   5   7   8        4.58       21.05     24.36 o 
   6   7   8      483.91      514.64     24.07 o 
   7   7   8       26.27       39.12     16.93 o 
   8   7   8     1819.71     2053.77     88.72 o 
   9   7   8       31.64       47.39     15.16 o 
  10   7   8       29.75       47.10     15.64 o 
  11   7   8       76.51       49.77     15.44 o 
  12   7   8      624.98      586.76     54.89 o 
  13   7   8        3.19       24.87     15.69 o 
  14   7   8      337.85      297.29     16.75 o 
  15   7   8       16.59       40.14     25.43 o 
 -16   8   8      149.38      143.24     16.03 o 
 -15   8   8        3.18       23.13     16.08 o 
 -14   8   8      109.22      117.58     14.80 o 
 -13   8   8      147.42      126.45     17.25 o 
 -12   8   8       57.69       73.58     14.38 o 
 -11   8   8      445.85      478.75     14.06 o 
 -10   8   8      720.24      726.76     28.97 o 
  -9   8   8      578.70      574.02     19.20 o 
  -8   8   8      742.54      777.41     17.16 o 
  -7   8   8       11.47       -4.76     13.48 o 
  -6   8   8        8.16       21.63     14.15 o 
  -5   8   8      303.98      293.07     22.02 o 
  -4   8   8     2014.82     2048.67     41.78 o 
  -3   8   8      207.00      220.92     23.89 o 
  -2   8   8     1427.81     1427.92     54.96 o 
  -1   8   8      326.68      316.55     17.77 o 
   0   8   8       65.99       74.69     15.80 o 
   1   8   8      137.68      134.04     17.95 o 
   2   8   8      680.05      644.01     54.81 o 
   3   8   8      431.24      434.14     26.80 o 
   4   8   8      843.61      814.83     70.50 o 
   5   8   8      784.03      709.44     59.76 o 
   6   8   8        4.91       12.21     22.06 o 
   7   8   8     1034.10     1041.27     27.44 o 
   8   8   8      110.20      108.79     16.29 o 
   9   8   8       63.15       77.66     15.93 o 
  10   8   8     1617.79     1738.80     38.75 o 
  11   8   8        9.56      -13.34     17.35 o 
  12   8   8       98.91       99.77     15.60 o 
  13   8   8        2.55       26.83     19.00 o 
  14   8   8       31.34       31.32     16.64 o 
 -15   9   8      275.58      261.41     18.14 o 
 -14   9   8       88.93      115.67     20.73 o 
 -13   9   8      296.90      280.72     19.67 o 
 -12   9   8       30.00       38.41     18.15 o 
 -11   9   8        1.16       15.00     15.00 o 
 -10   9   8        5.64        7.27     15.03 o 
  -9   9   8      391.98      394.41     13.69 o 
  -8   9   8      161.52      180.84     15.07 o 
  -7   9   8      318.48      343.03     14.67 o 
  -6   9   8       64.95       89.18     14.07 o 
  -5   9   8     1268.37     1392.37     17.41 o 
  -4   9   8      224.71      219.18     15.15 o 
  -3   9   8       86.34       94.84     12.99 o 
  -2   9   8      532.79      547.05     16.89 o 
  -1   9   8      626.80      637.10     33.02 o 
   0   9   8       25.44       48.83     17.79 o 
   1   9   8     1706.72     1594.52     26.60 o 
   2   9   8      553.34      471.63     42.72 o 
   3   9   8     1873.79     1767.20    160.48 o 
   4   9   8      228.62      203.04     19.80 o 
   5   9   8       43.56       37.97     15.86 o 
   6   9   8      484.84      454.10     37.13 o 
   7   9   8      400.39      427.10     24.55 o 
   8   9   8       41.36       36.59     16.18 o 
   9   9   8      901.22     1040.67     48.55 o 
  10   9   8        2.80        4.03     25.11 o 
  11   9   8        3.34       -3.22     17.64 o 
  12   9   8      156.69      203.61     27.60 o 
  13   9   8       19.45       40.01     17.65 o 
 -14  10   8       41.62       60.19     14.70 o 
 -13  10   8       87.11       86.40     14.70 o 
 -12  10   8       51.46       82.13     15.27 o 
 -11  10   8      852.43      815.36     15.93 o 
 -10  10   8        9.44        2.60     14.95 o 
  -9  10   8       10.25        5.30     14.02 o 
  -8  10   8      930.70      925.57     21.05 o 
  -7  10   8      547.07      591.09     26.22 o 
  -6  10   8      430.02      435.51     15.28 o 
  -5  10   8      605.07      680.37     18.13 o 
  -4  10   8       96.10       98.36     13.99 o 
  -3  10   8      190.54      179.70     14.38 o 
  -2  10   8     1100.12     1091.27     75.45 o 
  -1  10   8     1665.18     1732.35     95.27 o 
   0  10   8        7.80       17.12     15.81 o 
   1  10   8      932.70      864.39     24.40 o 
   2  10   8      833.72      801.92     43.47 o 
   3  10   8       80.86       80.45     18.72 o 
   4  10   8       18.24       32.59     21.08 o 
   5  10   8     1815.32     1603.39    123.76 o 
   6  10   8      133.17      121.28     17.98 o 
   7  10   8      152.54      151.25     15.52 o 
   8  10   8        4.66       20.90     20.99 o 
   9  10   8        3.21       27.07     18.03 o 
  10  10   8      108.89       97.08     20.25 o 
  11  10   8      122.67      124.21     16.50 o 
  12  10   8       65.89       89.33     17.57 o 
  13  10   8        5.80        9.67     18.35 o 
 -13  11   8        1.43       -6.78     14.93 o 
 -12  11   8        5.37        8.52     16.20 o 
 -11  11   8        3.27       -6.60     15.35 o 
 -10  11   8      120.56      130.39     14.58 o 
  -9  11   8      642.01      653.71     16.59 o 
  -8  11   8       72.51       78.89     14.13 o 
  -7  11   8       68.12       61.26     15.80 o 
  -6  11   8        6.13       10.50     14.65 o 
  -5  11   8       58.71       72.06     15.18 o 
  -4  11   8       62.04       85.52     13.37 o 
  -3  11   8      805.08      796.08     43.88 o 
  -2  11   8       62.69       84.84     17.78 o 
  -1  11   8        4.13       21.16     16.27 o 
   0  11   8       27.48       17.06     18.51 o 
   1  11   8      390.92      347.84     20.33 o 
   2  11   8       39.64       43.24     18.97 o 
   3  11   8     1505.08     1448.35    142.31 o 
   4  11   8        5.41       36.43     18.43 o 
   5  11   8        0.11       23.81     18.38 o 
   6  11   8      154.20      177.43     18.11 o 
   7  11   8        1.97        0.90     15.32 o 
   8  11   8       17.30       14.04     13.46 o 
   9  11   8      275.94      298.53     26.30 o 
  10  11   8        1.60       13.84     16.91 o 
  11  11   8      108.42       89.53     19.68 o 
  12  11   8        2.62        9.88     17.71 o 
 -12  12   8       33.35       45.58     15.19 o 
 -11  12   8      346.89      343.12     16.60 o 
 -10  12   8        5.29       15.31     14.27 o 
  -9  12   8      185.18      212.33     14.90 o 
  -8  12   8       18.07       29.53     15.17 o 
  -7  12   8        9.88       16.35     15.00 o 
  -6  12   8      225.52      250.59     13.83 o 
  -5  12   8       57.62       56.68     12.42 o 
  -4  12   8       37.12       40.41     16.97 o 
  -3  12   8       10.50       14.60     15.73 o 
  -2  12   8      240.56      262.73     21.44 o 
  -1  12   8      427.03      463.11     34.50 o 
   0  12   8      809.60      852.61     63.37 o 
   1  12   8        9.48        0.64     19.84 o 
   2  12   8      130.98      118.10     22.14 o 
   3  12   8      179.12      181.61     19.72 o 
   4  12   8       82.62       93.66     19.58 o 
   5  12   8      954.17      874.04     49.51 o 
   6  12   8      121.49      108.54     29.32 o 
   7  12   8      128.76      116.86     26.66 o 
   8  12   8        2.41       20.26     14.10 o 
   9  12   8        9.73        6.05     14.66 o 
  10  12   8       28.29       53.46     13.98 o 
  11  12   8       62.88       91.34     18.04 o 
 -11  13   8       40.26       95.62     16.88 o 
 -10  13   8       15.51       39.97     17.31 o 
  -9  13   8      174.16      201.91     16.22 o 
  -8  13   8      162.67      156.07     15.00 o 
  -7  13   8       57.06       72.02     13.65 o 
  -6  13   8        8.10       13.99     13.67 o 
  -5  13   8      356.88      386.93     31.15 o 
  -4  13   8       19.22       37.55     17.67 o 
  -3  13   8        3.56       24.31     16.96 o 
  -2  13   8       25.34       27.04     16.95 o 
  -1  13   8      679.55      704.71     55.57 o 
   0  13   8        3.73       37.73     16.83 o 
   1  13   8       90.70       83.67     20.42 o 
   2  13   8       97.66       93.96     23.18 o 
   3  13   8      477.29      412.17     27.01 o 
   4  13   8       95.01       98.94     20.02 o 
   5  13   8      111.07      125.83     23.13 o 
   6  13   8       67.86       79.62     19.69 o 
   7  13   8       40.49       58.33     28.26 o 
   8  13   8       73.77      107.72     16.18 o 
   9  13   8      213.69      190.82     16.85 o 
  -9  14   8       46.34       56.48     18.17 o 
  -8  14   8      105.50      127.72     15.44 o 
  -7  14   8        9.89       20.48     14.10 o 
  -6  14   8       34.03       59.31     17.55 o 
  -5  14   8       60.48       93.26     18.38 o 
  -4  14   8      201.69      232.62     19.59 o 
  -3  14   8        3.61       35.28     19.18 o 
  -2  14   8       86.40       82.45     19.34 o 
  -1  14   8      179.62      196.00     20.94 o 
   0  14   8       62.10       65.06     18.61 o 
   1  14   8       32.80       71.10     20.13 o 
   2  14   8        1.98       37.56     20.25 o 
   3  14   8       16.25       26.44     23.74 o 
   4  14   8      353.60      295.66     21.83 o 
   5  14   8       51.36       93.69     20.86 o 
   6  14   8       55.77       36.41     26.20 o 
   7  14   8       50.88       54.98     16.89 o 
   8  14   8        0.01       39.65     21.63 o 
  -7  15   8       38.95       40.92     18.75 o 
  -6  15   8        3.66       35.03     18.51 o 
  -5  15   8        2.73       23.01     19.21 o 
  -4  15   8      171.81      179.12     20.52 o 
  -3  15   8        1.46       21.10     20.05 o 
  -2  15   8      442.89      476.68     44.65 o 
  -1  15   8       51.80       56.55     20.11 o 
   0  15   8        2.49       23.05     18.51 o 
   1  15   8        6.28       11.52     19.07 o 
   2  15   8       63.62       46.62     21.57 o 
   3  15   8       48.91       41.76     28.97 o 
   4  15   8       16.89       56.14     35.12 o 
   5  15   8        4.31       24.47     23.97 o 
   6  15   8        1.29        8.86     21.12 o 
  -4  16   8       71.97       30.03     21.84 o 
  -3  16   8        0.52       23.52     18.75 o 
  -2  16   8      162.10      194.52     24.00 o 
  -1  16   8       80.05       83.87     19.60 o 
   0  16   8       11.11        5.80     20.67 o 
   1  16   8       72.84       73.16     21.45 o 
   2  16   8      144.17      142.69     22.62 o 
 -17   0   9       40.40       33.09     16.66 o 
 -15   0   9     1416.02     1287.45    165.17 o 
 -13   0   9      300.59      283.33     25.27 o 
 -11   0   9      125.75      154.61     14.68 o 
  -9   0   9     1859.53     1894.97    115.87 o 
  -7   0   9     1336.74     1235.46     69.77 o 
  -5   0   9     3342.43     3195.28     90.17 o 
  -3   0   9     2537.40     2173.22     30.00 o 
  -1   0   9     8402.11     8434.77    188.80 o 
   1   0   9     2351.58     2144.09     37.25 o 
   5   0   9      128.94       91.84     22.82 o 
   7   0   9     1253.04     1346.29     26.80 o 
   9   0   9       34.02       53.31     21.25 o 
  11   0   9      453.63      434.05     29.36 o 
  13   0   9       84.22       87.65     23.81 o 
  15   0   9       32.27       49.69     25.45 o 
 -18   1   9        0.31       21.12     12.65 o 
 -17   1   9      270.93      287.31     12.64 o 
 -16   1   9       22.93       46.24     13.21 o 
 -15   1   9      228.53      230.64     16.19 o 
 -14   1   9       74.17      105.38     12.18 o 
 -13   1   9      407.01      407.37     25.33 o 
 -12   1   9        1.46       11.94     15.94 o 
 -11   1   9     2370.08     2333.87    142.55 o 
 -10   1   9      678.87      722.24     40.99 o 
  -9   1   9      180.49      159.71     11.28 o 
  -8   1   9     2104.40     2001.80     70.58 o 
  -7   1   9        8.72       21.76     10.66 o 
  -6   1   9     1298.36     1388.49     44.00 o 
  -5   1   9      250.91      273.86     12.04 o 
  -4   1   9     2984.07     3139.51     40.81 o 
  -3   1   9     7415.44     7353.84     71.36 o 
  -2   1   9      450.17      477.65     12.86 o 
  -1   1   9     2019.79     1812.87     26.66 o 
   0   1   9     1527.41     1342.57     22.04 o 
   1   1   9        0.55       16.93     16.67 o 
   2   1   9      425.72      475.52     16.43 o 
   3   1   9     8644.44     8611.97     81.32 o 
   4   1   9      820.19      873.50     32.91 o 
   5   1   9     4401.71     4637.71     34.07 o 
   6   1   9       13.14       36.16     14.96 o 
   7   1   9      344.79      403.24     16.67 o 
   8   1   9       62.75       77.43     17.79 o 
   9   1   9     1146.28     1201.65     20.54 o 
  10   1   9        0.85       33.80     19.01 o 
  11   1   9        9.53       17.62     17.40 o 
  12   1   9      161.25      203.19     16.53 o 
  13   1   9        2.70       15.52     18.66 o 
  14   1   9      113.21       85.96     21.03 o 
  15   1   9      317.52      306.80     20.98 o 
  16   1   9       15.19       37.64     20.78 o 
 -18   2   9        6.10       13.81     13.21 o 
 -17   2   9      158.86      151.26     13.44 o 
 -16   2   9      301.64      295.49     33.93 o 
 -15   2   9     1044.82      966.94     72.92 o 
 -14   2   9        5.64       20.96     11.51 o 
 -13   2   9       22.45       33.29     11.97 o 
 -12   2   9      163.77      151.54     12.79 o 
 -11   2   9      121.11      125.18     11.58 o 
 -10   2   9      654.65      578.38     30.79 o 
  -9   2   9     3490.71     3427.86    154.31 o 
  -8   2   9      310.03      303.93     20.81 o 
  -7   2   9      157.61      133.73     10.26 o 
  -6   2   9      496.28      496.98     12.48 o 
  -5   2   9      876.17      983.39     16.27 o 
  -4   2   9     5883.14     5934.10     77.70 o 
  -3   2   9     1695.01     2052.98     36.44 o 
  -2   2   9      973.20     1125.28     15.50 o 
  -1   2   9     5922.80     6082.04    109.50 o 
   0   2   9     2136.37     2037.47     27.35 o 
   1   2   9      994.48      773.07     19.53 o 
   2   2   9      248.27      158.31     13.94 o 
   3   2   9      111.31      145.01     27.58 o 
   4   2   9      542.15      518.36     30.99 o 
   5   2   9     2669.74     2621.54     26.59 o 
   6   2   9     2121.02     2163.22     22.92 o 
   7   2   9      631.68      729.94     19.24 o 
   8   2   9      401.93      403.06     17.08 o 
   9   2   9       14.62       27.52     18.82 o 
  10   2   9      902.98      876.14     24.10 o 
  11   2   9      186.74      203.07     18.09 o 
  12   2   9      286.82      306.83     18.44 o 
  13   2   9      232.72      240.49     20.68 o 
  14   2   9      385.94      412.80     27.62 o 
  15   2   9       45.79       44.42     23.88 o 
  16   2   9      221.78      191.70     21.35 o 
 -18   3   9       82.24       96.00     18.24 o 
 -17   3   9       44.45       59.07     13.76 o 
 -16   3   9      153.52      152.36     11.73 o 
 -15   3   9        5.74        1.78     11.87 o 
 -14   3   9      657.29      597.55     35.95 o 
 -13   3   9       33.40       46.84     10.75 o 
 -12   3   9      470.61      509.28     24.85 o 
 -11   3   9      159.80      188.37     11.76 o 
 -10   3   9      390.51      352.74     18.65 o 
  -9   3   9       46.34       55.00     13.28 o 
  -8   3   9     5880.91     5944.05    230.23 o 
  -7   3   9     1045.98     1118.79     24.87 o 
  -6   3   9     2269.51     2361.40     53.30 o 
  -5   3   9       44.02       22.16     11.21 o 
  -4   3   9       23.76       41.80     11.08 o 
  -3   3   9      685.11      679.78     13.51 o 
  -2   3   9     2492.34     2497.24     62.36 o 
  -1   3   9        9.89       22.49     12.99 o 
   0   3   9       67.34       49.26     22.82 o 
   1   3   9      117.18      116.30     18.48 o 
   2   3   9      123.13      212.31     17.84 o 
   3   3   9      409.32      387.56     36.32 o 
   4   3   9     3200.97     3081.07     47.41 o 
   5   3   9       22.19       12.23     28.43 o 
   6   3   9      183.18      187.97     16.58 o 
   7   3   9     1441.48     1523.25     71.41 o 
   8   3   9     2936.16     3205.66    141.71 o 
   9   3   9        0.87       -3.16     22.64 o 
  10   3   9     1986.13     2051.81     95.33 o 
  11   3   9      101.77       92.64     19.83 o 
  12   3   9       52.07       52.03     20.22 o 
  13   3   9       32.24       22.04     29.32 o 
  14   3   9       30.37       89.12     21.13 o 
  15   3   9       24.92       27.42     17.98 o 
  16   3   9       58.11       62.24     20.48 o 
 -17   4   9       37.71       52.31     13.28 o 
 -16   4   9      305.17      260.68     16.04 o 
 -15   4   9       12.06       28.61     12.36 o 
 -14   4   9       67.99       67.00     13.67 o 
 -13   4   9      118.08      131.24     11.36 o 
 -12   4   9        5.25       18.90     12.23 o 
 -11   4   9      414.74      378.49     17.87 o 
 -10   4   9       85.47      106.89     11.87 o 
  -9   4   9      491.76      493.97     19.31 o 
  -8   4   9       86.48      100.93     12.52 o 
  -7   4   9      171.58      192.35     12.51 o 
  -6   4   9     1119.21     1242.77     27.19 o 
  -5   4   9       72.37       94.24     10.99 o 
  -4   4   9     4390.29     4489.11     86.01 o 
  -3   4   9       96.45      137.03     12.42 o 
  -2   4   9      135.23      160.10     13.49 o 
  -1   4   9      144.58      210.27     15.06 o 
   0   4   9      456.44      420.47     20.69 o 
   1   4   9      540.30      563.07     21.11 o 
   2   4   9      120.07       63.84     18.48 o 
   3   4   9      106.21       70.28     16.79 o 
   4   4   9     3437.97     3680.47     57.08 o 
   5   4   9     1341.79     1445.81     38.67 o 
   6   4   9      281.15      340.95     17.07 o 
   7   4   9      286.10      334.30     26.41 o 
   8   4   9     1511.47     1614.33     51.83 o 
   9   4   9      105.59      134.97     16.23 o 
  10   4   9      557.65      596.56     30.48 o 
  11   4   9      316.81      341.43     35.44 o 
  12   4   9      173.68      194.06     18.07 o 
  13   4   9      356.90      349.20     41.34 o 
  14   4   9      495.87      511.83     79.79 o 
  15   4   9       69.88       75.98     22.00 o 
  16   4   9      122.39      110.41     23.09 o 
 -17   5   9       28.00       29.26     12.88 o 
 -16   5   9      118.30      115.66     13.72 o 
 -15   5   9      103.39      129.60     11.54 o 
 -14   5   9      117.74      162.04     15.75 o 
 -13   5   9      292.93      294.78     16.80 o 
 -12   5   9        7.03       16.82     11.99 o 
 -11   5   9       17.15       31.40     10.71 o 
 -10   5   9       24.55       38.84     11.94 o 
  -9   5   9     1332.30     1441.21     44.47 o 
  -8   5   9     4231.80     4466.73    128.36 o 
  -7   5   9     2735.80     2856.93     81.31 o 
  -6   5   9      459.24      477.88     14.53 o 
  -5   5   9      560.32      593.00     13.79 o 
  -4   5   9      745.70      805.63     16.58 o 
  -3   5   9      842.10      887.18     16.82 o 
  -2   5   9     9138.68     9233.22    272.76 o 
  -1   5   9     3101.71     3337.50    216.14 o 
   0   5   9     3696.18     3406.93     36.82 o 
   1   5   9       94.35      110.96     19.12 o 
   2   5   9     2746.84     2619.16     30.92 o 
   3   5   9     1125.01      999.83     97.74 o 
   4   5   9     1374.25     1304.00     45.64 o 
   5   5   9      597.23      576.35     23.64 o 
   6   5   9      226.44      235.85     21.18 o 
   7   5   9        4.52       10.17     14.93 o 
   8   5   9     1738.28     1800.76     74.23 o 
   9   5   9      473.25      474.53     17.33 o 
  10   5   9      474.94      491.19     16.31 o 
  11   5   9      195.44      217.01     15.34 o 
  12   5   9       40.74       20.98     16.28 o 
  13   5   9       94.49      116.61     49.23 o 
  14   5   9       91.79      119.04     26.80 o 
  15   5   9       91.57      124.95     22.09 o 
 -17   6   9       53.32       26.23     18.33 o 
 -16   6   9        8.08       16.59     14.79 o 
 -15   6   9       29.58       44.25     14.52 o 
 -14   6   9        1.17       -2.31     14.26 o 
 -13   6   9      261.76      304.71     30.37 o 
 -12   6   9       28.01       69.40     27.91 o 
 -11   6   9      138.90      153.29     12.87 o 
 -10   6   9       44.17       64.51     12.18 o 
  -9   6   9     2123.68     2152.16     74.31 o 
  -8   6   9        1.71        8.11     16.03 o 
  -7   6   9     1152.38     1192.97     16.96 o 
  -6   6   9      106.40      117.97     13.25 o 
  -5   6   9     4251.53     4310.40     28.88 o 
  -4   6   9     1833.93     1870.06     23.89 o 
  -3   6   9     4071.80     4255.69     77.29 o 
  -2   6   9        2.70        8.01     15.04 o 
  -1   6   9       23.53       36.83     13.43 o 
   0   6   9      192.42      167.48     20.19 o 
   1   6   9     1807.49     1605.12     25.95 o 
   2   6   9      223.49      216.74     24.17 o 
   3   6   9     3062.86     2746.75     33.91 o 
   4   6   9      837.78      821.02     50.14 o 
   5   6   9        3.91        9.02     23.37 o 
   6   6   9      344.56      407.95     25.59 o 
   7   6   9     1222.10     1408.56     69.53 o 
   8   6   9      117.80      151.47     15.61 o 
   9   6   9      143.52      159.43     15.22 o 
  10   6   9      486.29      497.16     22.08 o 
  11   6   9      921.15      917.97     76.80 o 
  12   6   9       43.99       37.78     16.48 o 
  13   6   9      152.32      144.99     15.87 o 
  14   6   9      111.46      142.89     17.54 o 
  15   6   9       25.73       59.45     22.34 o 
 -16   7   9        4.89       17.16     16.30 o 
 -15   7   9       73.23       78.90     14.09 o 
 -14   7   9       92.34      110.01     15.94 o 
 -13   7   9      189.07      177.47     14.70 o 
 -12   7   9       19.60       51.03     16.39 o 
 -11   7   9      458.56      468.40     14.83 o 
 -10   7   9        2.37       24.91     14.95 o 
  -9   7   9     1210.89     1252.08     57.76 o 
  -8   7   9       17.28       27.45     14.75 o 
  -7   7   9     2325.91     2419.70     56.21 o 
  -6   7   9       39.05       50.82     14.26 o 
  -5   7   9     3158.78     3232.39     52.97 o 
  -4   7   9      456.93      473.92     15.26 o 
  -3   7   9     2448.45     2413.96     85.48 o 
  -2   7   9      321.61      284.63     15.83 o 
  -1   7   9      475.44      507.19     21.19 o 
   0   7   9     2113.18     1934.67     27.58 o 
   1   7   9       64.57       60.57     19.62 o 
   2   7   9      133.08      130.80     19.12 o 
   3   7   9     3037.26     2689.58    243.08 o 
   4   7   9      713.29      668.91     54.05 o 
   5   7   9      357.87      405.55     27.67 o 
   6   7   9     1835.97     1822.29     45.89 o 
   7   7   9      555.73      658.19     38.67 o 
   8   7   9       59.61       58.03     16.01 o 
   9   7   9     1277.54     1443.05     76.30 o 
  10   7   9       65.19       86.00     18.21 o 
  11   7   9      163.84      170.16     17.06 o 
  12   7   9       10.61       31.90     15.58 o 
  13   7   9       57.69       70.52     23.66 o 
  14   7   9        0.46       -1.67     17.74 o 
 -16   8   9       89.49       99.57     15.92 o 
 -15   8   9      206.38      196.27     21.98 o 
 -14   8   9       90.75      138.05     33.04 o 
 -13   8   9       83.61      106.70     15.89 o 
 -12   8   9       83.19      114.18     16.78 o 
 -11   8   9      111.01      118.52     14.30 o 
 -10   8   9      265.79      268.46     14.15 o 
  -9   8   9     1445.40     1467.85     43.51 o 
  -8   8   9      297.81      290.73     20.29 o 
  -7   8   9       81.63       90.57     13.58 o 
  -6   8   9      541.11      544.78     15.49 o 
  -5   8   9       75.22       96.45     13.68 o 
  -4   8   9      206.48      223.58     19.13 o 
  -3   8   9      290.01      339.14     20.19 o 
  -2   8   9     1090.31     1105.34     59.60 o 
  -1   8   9      207.30      244.36     17.67 o 
   0   8   9     3056.71     2886.97    144.40 o 
   1   8   9       41.71       42.68     17.97 o 
   2   8   9       81.95       88.43     20.33 o 
   3   8   9       18.02       13.35     18.44 o 
   4   8   9      137.48      142.24     17.79 o 
   5   8   9     1287.11     1263.94    103.02 o 
   6   8   9       90.28      127.52     25.42 o 
   7   8   9      287.04      294.33     23.90 o 
   8   8   9      178.23      211.23     16.83 o 
   9   8   9       29.17       35.39     18.31 o 
  10   8   9      116.96      105.39     15.95 o 
  11   8   9      389.02      423.23     23.57 o 
  12   8   9       37.57       45.70     17.95 o 
  13   8   9      155.06      181.69     17.30 o 
  14   8   9       15.50       18.57     18.26 o 
 -15   9   9       71.36       78.82     27.46 o 
 -14   9   9      132.78      133.66     15.38 o 
 -13   9   9        6.34       31.45     15.63 o 
 -12   9   9      780.47      769.26     21.66 o 
 -11   9   9      132.66      125.13     14.53 o 
 -10   9   9      309.98      277.17     15.58 o 
  -9   9   9      186.93      209.34     14.43 o 
  -8   9   9      290.84      287.20     14.32 o 
  -7   9   9      313.28      327.65     15.18 o 
  -6   9   9        8.75       31.42     13.35 o 
  -5   9   9        4.44       -0.74     14.00 o 
  -4   9   9       98.46       91.48     24.43 o 
  -3   9   9     1110.33     1172.13     51.48 o 
  -2   9   9      249.67      229.00     25.19 o 
  -1   9   9        2.62       -4.19     16.11 o 
   0   9   9       93.31       84.18     17.39 o 
   1   9   9        0.33        2.97     19.81 o 
   2   9   9      772.26      731.87     45.28 o 
   3   9   9     1530.00     1425.12     96.46 o 
   4   9   9     2594.23     2265.89    269.02 o 
   5   9   9        6.44       34.92     17.95 o 
   6   9   9      433.31      410.22     51.02 o 
   7   9   9        2.49       10.13     25.46 o 
   8   9   9      118.78      110.60     18.03 o 
   9   9   9      577.80      687.03     45.62 o 
  10   9   9      132.47      166.93     20.73 o 
  11   9   9       14.97        7.38     16.38 o 
  12   9   9        2.25        0.87     18.23 o 
  13   9   9        0.47       17.84     17.24 o 
 -14  10   9       48.20       35.79     25.56 o 
 -13  10   9       61.41       53.79     16.04 o 
 -12  10   9        0.48       17.55     16.64 o 
 -11  10   9        1.90       11.60     15.38 o 
 -10  10   9      433.87      421.62     16.05 o 
  -9  10   9       64.54       72.27     15.09 o 
  -8  10   9      248.07      249.46     15.56 o 
  -7  10   9       26.94       39.35     15.69 o 
  -6  10   9      142.34      158.52     15.01 o 
  -5  10   9      155.01      151.10     14.50 o 
  -4  10   9      685.13      686.44     18.79 o 
  -3  10   9     1115.84     1152.06     57.42 o 
  -2  10   9       14.03        6.76     16.53 o 
  -1  10   9        2.39        5.92     17.15 o 
   0  10   9     1335.16     1301.04     56.86 o 
   1  10   9      375.74      336.05     27.97 o 
   2  10   9     1285.66     1266.31     73.64 o 
   3  10   9      461.61      417.65     39.88 o 
   4  10   9        2.63       32.05     17.96 o 
   5  10   9        8.28       14.85     17.94 o 
   6  10   9       82.56       81.43     18.09 o 
   7  10   9       53.31       51.85     17.87 o 
   8  10   9      364.68      388.23     17.41 o 
   9  10   9       49.68       60.98     16.57 o 
  10  10   9       76.59       82.65     17.02 o 
  11  10   9       79.38       83.65     25.04 o 
  12  10   9        9.32       20.09     17.74 o 
 -13  11   9       15.32       36.68     29.34 o 
 -12  11   9       93.38       92.20     14.92 o 
 -11  11   9       23.61       21.51     14.78 o 
 -10  11   9       16.10       18.83     15.44 o 
  -9  11   9        0.95       21.10     14.01 o 
  -8  11   9      405.80      395.00     21.02 o 
  -7  11   9      105.97      138.11     14.19 o 
  -6  11   9       68.64       70.40     14.50 o 
  -5  11   9        1.46       27.24     14.62 o 
  -4  11   9      105.95      113.34     14.03 o 
  -3  11   9        3.27       18.19     16.14 o 
  -2  11   9     2238.57     2278.95    133.96 o 
  -1  11   9      117.97      115.81     17.42 o 
   0  11   9      406.85      403.78     18.09 o 
   1  11   9        0.56       -9.50     17.54 o 
   2  11   9       81.98       79.04     19.48 o 
   3  11   9       65.26       84.38     23.16 o 
   4  11   9     1433.85     1301.10     84.38 o 
   5  11   9      109.34      101.66     18.57 o 
   6  11   9      149.67      139.69     21.05 o 
   7  11   9        9.68      -16.20     18.21 o 
   8  11   9       32.17       52.89     12.99 o 
   9  11   9       45.56       50.16     13.42 o 
  10  11   9      188.09      216.81     31.11 o 
  11  11   9       24.37       19.82     18.06 o 
 -12  12   9        4.00       13.51     15.27 o 
 -11  12   9       19.54       46.89     17.31 o 
 -10  12   9      335.61      347.55     17.67 o 
  -9  12   9        8.89      -12.69     23.65 o 
  -8  12   9       44.14       47.86     15.15 o 
  -7  12   9      165.77      200.27     15.42 o 
  -6  12   9       16.20       20.12     13.56 o 
  -5  12   9      333.72      370.32     17.95 o 
  -4  12   9        7.18       16.05     16.53 o 
  -3  12   9      217.58      215.47     17.53 o 
  -2  12   9      401.86      420.71     27.92 o 
  -1  12   9      124.64      135.50     19.66 o 
   0  12   9      363.17      371.11     30.32 o 
   1  12   9      568.76      577.30     39.99 o 
   2  12   9      312.37      352.42     21.11 o 
   3  12   9      113.78      109.68     24.92 o 
   4  12   9      148.30      158.32     22.97 o 
   5  12   9       11.52       27.09     19.10 o 
   6  12   9       56.17       40.50     19.18 o 
   7  12   9       50.31       54.29     19.31 o 
   8  12   9      260.50      318.33     28.18 o 
   9  12   9        1.23       -3.01     13.81 o 
  10  12   9       49.65       37.26     16.68 o 
 -11  13   9      104.04      107.88     16.77 o 
 -10  13   9      200.64      173.95     16.52 o 
  -9  13   9        9.79       12.10     16.01 o 
  -8  13   9        7.86        9.79     26.16 o 
  -7  13   9       50.54       59.86     13.51 o 
  -6  13   9       15.30       33.36     13.60 o 
  -5  13   9       61.87       60.85     17.77 o 
  -4  13   9       87.64      102.48     16.32 o 
  -3  13   9       44.27       48.84     17.20 o 
  -2  13   9      133.84      165.21     17.10 o 
  -1  13   9       57.20       96.89     18.07 o 
   0  13   9      178.93      189.67     20.43 o 
   1  13   9       56.50       64.82     20.46 o 
   2  13   9      219.54      204.37     21.03 o 
   3  13   9      124.73       93.78     41.59 o 
   4  13   9      531.45      454.10     25.77 o 
   5  13   9       54.28       36.09     20.05 o 
   6  13   9       25.91       22.28     19.57 o 
   7  13   9        3.81       -2.37     23.17 o 
   8  13   9        3.09       39.46     18.23 o 
   9  13   9      196.92      198.44     23.41 o 
  -9  14   9      152.36      166.08     17.29 o 
  -8  14   9       19.44       19.36     14.27 o 
  -7  14   9        0.14       -8.76     14.97 o 
  -6  14   9       19.86       24.29     16.47 o 
  -5  14   9       64.24       66.12     17.01 o 
  -4  14   9        7.00       18.24     17.63 o 
  -3  14   9       31.86       46.32     17.13 o 
  -2  14   9      137.16      155.01     20.13 o 
  -1  14   9       49.43       59.49     20.61 o 
   0  14   9        5.40       22.68     18.67 o 
   1  14   9       78.72      105.24     21.48 o 
   2  14   9      242.52      233.73     31.78 o 
   3  14   9       10.48       44.60     20.99 o 
   4  14   9        1.49        6.32     24.57 o 
   5  14   9      166.30      142.69     21.61 o 
   6  14   9       18.84       33.27     23.84 o 
   7  14   9       88.67       99.21     16.22 o 
  -7  15   9       57.56       65.97     19.38 o 
  -6  15   9       46.90       45.22     18.37 o 
  -5  15   9       89.76       81.63     20.55 o 
  -4  15   9        1.37       -7.73     20.48 o 
  -3  15   9      191.73      228.26     21.01 o 
  -2  15   9       81.54      101.89     18.81 o 
  -1  15   9       75.29       87.25     21.42 o 
   0  15   9        1.95      -10.68     19.22 o 
   1  15   9       97.42       93.27     21.26 o 
   2  15   9       15.84       41.74     22.26 o 
   3  15   9       48.15       55.88     22.37 o 
   4  15   9        0.37       14.34     21.55 o 
   5  15   9        3.61       12.05     25.73 o 
  -2  16   9       74.28       87.89     21.60 o 
  -1  16   9       10.43        2.95     19.93 o 
   0  16   9       39.71       56.43     20.53 o 
 -18   0  10       80.04       98.19     19.04 o 
 -16   0  10       19.41       21.59     17.81 o 
 -14   0  10      377.40      348.62     17.84 o 
 -12   0  10      448.37      461.35     30.74 o 
 -10   0  10       40.21       46.33     15.72 o 
  -8   0  10      726.50      742.36     58.97 o 
  -6   0  10     2084.18     2094.46    125.04 o 
  -4   0  10    20144.09    20302.33    458.50 o 
  -2   0  10     7441.82     7061.90     78.55 o 
   0   0  10       22.91       33.91     22.75 o 
   2   0  10     9543.72     9188.05     88.15 o 
   4   0  10     1150.27     1067.57     28.65 o 
   6   0  10      189.09      182.41     20.40 o 
   8   0  10      709.44      727.07     28.08 o 
  10   0  10        1.00       28.79     27.15 o 
  12   0  10      150.76      164.21     28.22 o 
  14   0  10      131.76      116.37     25.24 o 
  16   0  10       71.21       54.95     33.84 o 
 -18   1  10      115.71       88.56     17.11 o 
 -17   1  10        1.02       23.34     12.26 o 
 -16   1  10     1293.41     1195.37     89.40 o 
 -15   1  10       23.79       40.09     12.87 o 
 -14   1  10       83.10       89.23     12.15 o 
 -13   1  10      271.73      288.10     12.98 o 
 -12   1  10      116.70      125.12     12.19 o 
 -11   1  10      168.36      176.25     14.35 o 
 -10   1  10      175.00      160.18     10.93 o 
  -9   1  10      726.32      741.66     37.13 o 
  -8   1  10      575.59      480.82     22.94 o 
  -7   1  10     1086.61     1043.54     39.10 o 
  -6   1  10      373.73      395.84     11.79 o 
  -5   1  10     1660.24     1509.62     25.71 o 
  -4   1  10     1315.27     1140.64     14.34 o 
  -3   1  10      195.05      235.84     12.99 o 
  -2   1  10    20954.38    20494.62    166.16 o 
  -1   1  10     7887.26     7896.97    115.79 o 
   0   1  10     2340.61     2223.78     38.67 o 
   1   1  10      251.86      202.67     18.12 o 
   2   1  10     1255.12     1132.04     22.71 o 
   3   1  10       20.12       27.23     23.39 o 
   4   1  10     4354.42     4597.76     56.37 o 
   5   1  10      196.41      204.33     17.44 o 
   6   1  10      775.83      795.94     17.86 o 
   7   1  10       53.24       57.45     19.90 o 
   8   1  10      183.88      225.69     18.54 o 
   9   1  10      164.38      176.31     15.87 o 
  10   1  10     1069.57     1079.27     26.16 o 
  11   1  10        2.23       14.00     25.59 o 
  12   1  10      149.79      141.41     20.22 o 
  13   1  10        0.79       29.94     18.29 o 
  14   1  10       21.21       40.14     21.36 o 
  15   1  10      136.27      159.19     20.32 o 
  16   1  10      388.85      346.20     22.22 o 
 -18   2  10        6.42       43.84     16.30 o 
 -17   2  10       57.62       89.39     13.12 o 
 -16   2  10       82.24       60.08     12.73 o 
 -15   2  10      439.64      397.98     23.07 o 
 -14   2  10      649.78      622.45     48.22 o 
 -13   2  10       85.73       77.09     12.02 o 
 -12   2  10     1181.28     1158.18     77.25 o 
 -11   2  10        2.03       -8.36     12.31 o 
 -10   2  10      173.88      156.17     10.71 o 
  -9   2  10     1102.51     1172.37     40.51 o 
  -8   2  10      148.71      169.41     13.03 o 
  -7   2  10     1166.51     1253.17     41.52 o 
  -6   2  10      106.05      104.36     11.27 o 
  -5   2  10       37.40       54.68     11.21 o 
  -4   2  10     5128.96     5355.94     88.81 o 
  -3   2  10     5861.17     5728.33     92.99 o 
  -2   2  10      461.19      569.86     14.63 o 
  -1   2  10        1.15        3.69     12.06 o 
   0   2  10     1586.74     1495.94     24.88 o 
   1   2  10      696.71      832.56     21.85 o 
   2   2  10     3884.90     3645.53    162.80 o 
   3   2  10     1655.07     1835.79     41.02 o 
   4   2  10      709.30      723.72     29.57 o 
   5   2  10     1648.53     1827.87     22.27 o 
   6   2  10      100.89       95.87     15.56 o 
   7   2  10      337.75      360.71     18.60 o 
   8   2  10     1478.38     1630.84     41.48 o 
   9   2  10     2566.62     2711.82     89.57 o 
  10   2  10       34.10       47.93     19.70 o 
  11   2  10      404.43      417.02     18.62 o 
  12   2  10       86.44       62.94     20.06 o 
  13   2  10       56.01       40.25     16.73 o 
  14   2  10       71.77       48.06     17.43 o 
  15   2  10      125.60      137.41     18.49 o 
  16   2  10        3.00       -0.73     20.76 o 
 -18   3  10       10.49       14.86     24.60 o 
 -17   3  10      176.02      169.25     15.08 o 
 -16   3  10      182.99      204.72     16.51 o 
 -15   3  10       11.21       28.26     11.32 o 
 -14   3  10       11.80       11.78     12.28 o 
 -13   3  10      175.25      212.05     18.53 o 
 -12   3  10        5.26       -1.27     11.93 o 
 -11   3  10      976.57     1003.61     57.49 o 
 -10   3  10       81.37       89.63     10.69 o 
  -9   3  10       80.30       85.41     11.86 o 
  -8   3  10      215.95      184.75     15.49 o 
  -7   3  10     1093.62     1204.91     53.64 o 
  -6   3  10       47.78       56.38     11.08 o 
  -5   3  10     4419.45     4453.61    102.57 o 
  -4   3  10      248.45      255.06     12.62 o 
  -3   3  10       18.59       27.25     11.59 o 
  -2   3  10     1243.13     1184.82     34.44 o 
  -1   3  10     1706.03     1631.78     46.16 o 
   0   3  10     2417.87     2580.06     31.85 o 
   1   3  10      796.34      676.17     21.89 o 
   2   3  10      405.59      338.59     16.79 o 
   3   3  10     3313.99     3213.86    269.59 o 
   4   3  10      285.96      283.70     33.84 o 
   5   3  10     3223.52     3268.88     47.20 o 
   6   3  10       30.29       58.25     17.28 o 
   7   3  10      796.96      910.59     54.88 o 
   8   3  10      399.60      407.19     20.67 o 
   9   3  10     1084.86     1164.17     30.78 o 
  10   3  10       19.46       23.52     28.75 o 
  11   3  10     1182.94     1195.04     47.38 o 
  12   3  10      185.44      203.24     20.51 o 
  13   3  10      274.15      297.54     22.75 o 
  14   3  10       71.77       79.22     17.59 o 
  15   3  10       71.49       72.67     32.06 o 
 -17   4  10      119.43      106.58     19.49 o 
 -16   4  10       14.50       22.45     13.42 o 
 -15   4  10      307.16      305.82     13.24 o 
 -14   4  10        1.56       -0.63     13.11 o 
 -13   4  10        4.48       23.18     12.77 o 
 -12   4  10       30.30       52.86     12.73 o 
 -11   4  10        1.58       18.16     11.45 o 
 -10   4  10      858.81      893.79     42.74 o 
  -9   4  10     3385.69     3372.09    127.95 o 
  -8   4  10     1743.31     1798.00     75.67 o 
  -7   4  10      129.83      123.48     11.08 o 
  -6   4  10      981.89      986.02     18.15 o 
  -5   4  10       10.70       11.74     11.74 o 
  -4   4  10     1948.86     2047.26     56.20 o 
  -3   4  10     7498.10     7832.83    229.63 o 
  -2   4  10      188.08      191.79     13.59 o 
  -1   4  10       69.49       58.67     14.15 o 
   0   4  10      442.13      451.39     25.16 o 
   1   4  10      744.38      719.46     25.09 o 
   2   4  10     1129.59     1220.26     23.96 o 
   3   4  10     3185.17     2923.91    179.49 o 
   4   4  10        0.80       -9.81     35.26 o 
   5   4  10     2612.56     2725.36     48.98 o 
   6   4  10      680.30      709.44     32.77 o 
   7   4  10      828.86      910.64     79.40 o 
   8   4  10      928.43      986.04     32.42 o 
   9   4  10     2237.74     2373.17    168.47 o 
  10   4  10      127.17      160.16     20.93 o 
  11   4  10      471.82      510.38     19.22 o 
  12   4  10       23.67       26.54     19.78 o 
  13   4  10        9.79       28.99     22.53 o 
  14   4  10       43.02       59.28     19.58 o 
  15   4  10       73.59       59.07     23.49 o 
 -17   5  10       32.69       52.74     12.34 o 
 -16   5  10       10.12       14.27     17.64 o 
 -15   5  10        9.86       17.07     12.67 o 
 -14   5  10      291.43      295.85     20.20 o 
 -13   5  10       93.35      131.50     11.75 o 
 -12   5  10      131.24      142.42     17.33 o 
 -11   5  10       84.37       83.80     12.27 o 
 -10   5  10      795.12      766.39     39.58 o 
  -9   5  10      676.44      726.53     15.14 o 
  -8   5  10      595.91      617.66     13.61 o 
  -7   5  10     3198.73     3351.69     99.47 o 
  -6   5  10     1456.13     1500.23     44.00 o 
  -5   5  10     4025.97     4241.04    127.09 o 
  -4   5  10     1751.69     1801.59     52.78 o 
  -3   5  10      512.01      534.14     15.07 o 
  -2   5  10       23.75       10.22     14.08 o 
  -1   5  10     2020.07     2282.13    138.62 o 
   0   5  10     1464.67     1448.09     29.36 o 
   1   5  10     1116.90     1006.93     26.80 o 
   2   5  10       13.85       55.52     23.17 o 
   3   5  10      182.63      175.58     23.10 o 
   4   5  10     1627.40     1358.48    119.39 o 
   5   5  10      135.55      125.96     37.82 o 
   6   5  10      119.13      116.72     34.05 o 
   7   5  10      508.43      515.74     26.44 o 
   8   5  10      131.40      163.53     28.22 o 
   9   5  10      846.57      927.59     77.59 o 
  10   5  10      394.12      377.12     22.09 o 
  11   5  10      256.40      261.97     20.43 o 
  12   5  10      102.03      133.90     29.07 o 
  13   5  10      101.80      123.13     20.63 o 
  14   5  10       59.53       66.66     19.08 o 
  15   5  10       20.68        6.04     33.73 o 
 -17   6  10       31.85       29.85     16.99 o 
 -16   6  10       22.13       42.22     18.06 o 
 -15   6  10       54.54       46.67     17.99 o 
 -14   6  10       79.56       96.78     12.85 o 
 -13   6  10        3.30       15.22     14.23 o 
 -12   6  10        3.63       13.00     13.01 o 
 -11   6  10       43.39       60.57     13.85 o 
 -10   6  10     1325.45     1427.11     51.74 o 
  -9   6  10      902.05      929.08     33.50 o 
  -8   6  10     1676.17     1760.16     55.35 o 
  -7   6  10      175.02      188.06     14.76 o 
  -6   6  10       52.32       60.44     14.36 o 
  -5   6  10      254.37      257.47     14.36 o 
  -4   6  10     4473.86     4729.14     48.68 o 
  -3   6  10     2733.46     2885.62     81.82 o 
  -2   6  10     1122.87     1125.72     41.35 o 
  -1   6  10      411.40      431.28     21.97 o 
   0   6  10      976.38      856.73     22.89 o 
   1   6  10      782.70      727.78     26.02 o 
   2   6  10     1245.35     1176.11     23.60 o 
   3   6  10      458.67      410.31     20.47 o 
   4   6  10        5.33        0.01     17.11 o 
   5   6  10     1284.06     1334.56     50.54 o 
   6   6  10       15.61       13.72     35.54 o 
   7   6  10      224.93      262.93     16.15 o 
   8   6  10      393.76      468.55     23.28 o 
   9   6  10      440.48      513.17     27.11 o 
  10   6  10      105.17      120.35     17.26 o 
  11   6  10       31.71       41.19     20.18 o 
  12   6  10      386.62      373.84     40.73 o 
  13   6  10        7.67       12.33     20.86 o 
  14   6  10       42.94       49.64     19.47 o 
 -16   7  10      154.95      134.63     31.75 o 
 -15   7  10       11.61       42.72     15.23 o 
 -14   7  10      154.60      134.65     14.13 o 
 -13   7  10       20.19       10.08     14.36 o 
 -12   7  10      243.40      255.63     23.30 o 
 -11   7  10       18.15       23.28     14.43 o 
 -10   7  10     1216.24     1197.11     43.44 o 
  -9   7  10        4.75       -5.91     19.03 o 
  -8   7  10      265.17      305.91     17.28 o 
  -7   7  10       81.36       88.54     13.71 o 
  -6   7  10      185.99      205.57     14.49 o 
  -5   7  10       46.24       67.97     14.94 o 
  -4   7  10     4109.83     4384.92     82.59 o 
  -3   7  10      226.41      227.70     15.74 o 
  -2   7  10      804.19      822.44     46.25 o 
  -1   7  10     1178.44     1082.21     24.24 o 
   0   7  10      449.64      429.93     21.68 o 
   1   7  10      693.86      680.15     26.09 o 
   2   7  10       25.61       23.10     19.12 o 
   3   7  10     1957.00     1706.20     26.51 o 
   4   7  10     1803.43     1525.93     25.24 o 
   5   7  10       80.42       78.77     18.05 o 
   6   7  10      195.75      212.05     26.20 o 
   7   7  10        3.43       -1.20     22.51 o 
   8   7  10       32.66       44.93     16.05 o 
   9   7  10      498.98      529.73     36.95 o 
  10   7  10     1177.65     1231.39     59.00 o 
  11   7  10      199.45      228.39     24.29 o 
  12   7  10      203.88      264.57     49.54 o 
  13   7  10       61.12       73.29     19.14 o 
  14   7  10       82.05       99.47     19.86 o 
 -15   8  10       41.56       27.65     17.86 o 
 -14   8  10      256.89      253.97     22.11 o 
 -13   8  10      234.92      237.99     16.39 o 
 -12   8  10      140.97      150.56     14.73 o 
 -11   8  10       12.64       32.96     18.42 o 
 -10   8  10      367.87      411.03     31.87 o 
  -9   8  10        4.81       18.87     14.28 o 
  -8   8  10      463.96      489.02     14.92 o 
  -7   8  10       20.99       17.22     14.61 o 
  -6   8  10      705.67      724.30     17.10 o 
  -5   8  10       99.63      106.45     14.89 o 
  -4   8  10     1429.75     1494.86     60.52 o 
  -3   8  10       25.11       37.65     14.37 o 
  -2   8  10      187.72      217.71     14.04 o 
  -1   8  10      957.68      897.29     30.54 o 
   0   8  10       94.65      130.23     21.40 o 
   1   8  10     1523.79     1439.84     26.02 o 
   2   8  10     1710.27     1479.01     29.71 o 
   3   8  10     2987.44     2485.09     29.93 o 
   4   8  10        1.27       12.37     24.38 o 
   5   8  10      242.39      231.18     21.43 o 
   6   8  10      668.78      615.35     44.36 o 
   7   8  10       22.82       24.49     26.64 o 
   8   8  10     1427.25     1656.13    114.98 o 
   9   8  10        0.47       10.23     16.68 o 
  10   8  10      124.49      120.39     17.16 o 
  11   8  10        5.59      -17.66     17.66 o 
  12   8  10       67.56       90.87     17.27 o 
  13   8  10       31.72       44.22     18.55 o 
 -15   9  10       67.55       73.60     27.18 o 
 -14   9  10       66.34       74.65     14.59 o 
 -13   9  10       58.62       73.58     16.08 o 
 -12   9  10       41.30       52.89     15.84 o 
 -11   9  10      491.76      509.18     38.17 o 
 -10   9  10      336.06      358.35     15.01 o 
  -9   9  10      399.41      449.42     17.37 o 
  -8   9  10      157.90      162.09     14.36 o 
  -7   9  10        3.67        4.24     14.67 o 
  -6   9  10      150.15      172.19     24.60 o 
  -5   9  10      277.33      270.03     14.85 o 
  -4   9  10       58.44       78.71     14.86 o 
  -3   9  10      275.49      295.17     13.52 o 
  -2   9  10      938.66      902.13     51.15 o 
  -1   9  10     1950.19     1870.24     97.34 o 
   0   9  10       92.48       98.15     19.54 o 
   1   9  10      429.59      394.31     26.59 o 
   2   9  10      112.10      128.24     21.11 o 
   3   9  10      679.33      613.11     23.17 o 
   4   9  10      783.69      709.36     23.25 o 
   5   9  10      892.49      768.64    110.61 o 
   6   9  10       41.32       33.46     16.49 o 
   7   9  10      380.38      371.57     16.74 o 
   8   9  10       58.09      103.35     18.41 o 
   9   9  10        1.49       25.16     16.44 o 
  10   9  10      357.45      371.91     18.43 o 
  11   9  10       24.71       38.53     18.19 o 
  12   9  10        1.13       -2.07     17.01 o 
  13   9  10       18.75       38.40     19.06 o 
 -14  10  10        1.69        2.46     15.69 o 
 -13  10  10       68.90       71.89     15.10 o 
 -12  10  10        0.79       20.21     14.66 o 
 -11  10  10       33.68       12.57     14.67 o 
 -10  10  10       68.61      105.91     14.40 o 
  -9  10  10      241.16      216.58     14.63 o 
  -8  10  10       40.78       46.67     16.36 o 
  -7  10  10       82.99       79.69     15.65 o 
  -6  10  10        2.07       -1.64     16.48 o 
  -5  10  10        6.62        6.00     13.68 o 
  -4  10  10      131.61      159.09     15.80 o 
  -3  10  10      857.75      837.32     43.87 o 
  -2  10  10      454.89      405.00     30.23 o 
  -1  10  10       22.92       44.69     19.63 o 
   0  10  10       94.90       89.75     18.65 o 
   1  10  10       73.81       64.97     21.54 o 
   2  10  10      118.82      103.57     21.47 o 
   3  10  10     1624.33     1378.28     30.00 o 
   4  10  10       85.80       97.71     19.51 o 
   5  10  10      111.46      107.47     18.71 o 
   6  10  10       87.17       73.64     18.26 o 
   7  10  10       96.34       87.83     16.64 o 
   8  10  10        0.39        7.16     13.14 o 
   9  10  10      167.66      188.26     17.83 o 
  10  10  10       26.71       66.46     19.43 o 
  11  10  10      116.32      149.71     17.89 o 
  12  10  10       14.29       31.66     20.46 o 
 -13  11  10        1.79        3.40     15.39 o 
 -12  11  10       23.20       21.30     22.26 o 
 -11  11  10      191.80      211.70     16.33 o 
 -10  11  10       16.22       18.09     15.61 o 
  -9  11  10       28.15       44.01     15.30 o 
  -8  11  10        8.58       31.57     14.29 o 
  -7  11  10      362.83      373.08     14.94 o 
  -6  11  10       69.91       85.04     15.27 o 
  -5  11  10      260.60      299.27     13.37 o 
  -4  11  10        3.45        4.42     15.22 o 
  -3  11  10      194.13      211.58     16.96 o 
  -2  11  10      125.12      144.86     17.86 o 
  -1  11  10     1865.25     1912.20    114.60 o 
   0  11  10      357.77      364.70     25.31 o 
   1  11  10     1271.70     1300.39     74.20 o 
   2  11  10        6.27       -2.47     12.55 o 
   3  11  10        2.59        9.38     26.16 o 
   4  11  10       12.31        6.49     19.93 o 
   5  11  10      157.43      137.28     22.94 o 
   6  11  10      105.64      103.96     19.02 o 
   7  11  10      111.40      132.87     21.85 o 
   8  11  10       28.05       43.14     14.88 o 
   9  11  10        7.69       40.95     14.49 o 
  10  11  10        9.86       19.89     13.93 o 
  11  11  10        6.54       -0.58     20.72 o 
 -12  12  10        3.41       29.98     17.90 o 
 -11  12  10       80.23       61.20     15.31 o 
 -10  12  10       13.33       37.75     14.92 o 
  -9  12  10       92.22       71.44     14.81 o 
  -8  12  10       36.07       54.11     15.53 o 
  -7  12  10        6.55       -0.33     14.35 o 
  -6  12  10      113.67      115.12     12.91 o 
  -5  12  10       35.31       32.35     15.58 o 
  -4  12  10      298.50      302.65     17.99 o 
  -3  12  10      222.48      227.30     18.06 o 
  -2  12  10      369.34      354.84     29.20 o 
  -1  12  10      269.38      235.46     27.02 o 
   0  12  10       63.73       40.73     18.85 o 
   1  12  10       90.29       90.74     21.82 o 
   2  12  10      123.56      150.39     19.82 o 
   3  12  10     1170.77     1106.17     92.42 o 
   4  12  10      125.63      117.59     35.01 o 
   5  12  10        8.54       33.13     19.80 o 
   6  12  10       24.89       28.35     19.69 o 
   7  12  10       12.83       11.31     19.91 o 
   8  12  10        3.71       18.83     15.29 o 
   9  12  10       73.50       86.61     16.80 o 
  10  12  10        3.89       -7.69     14.54 o 
 -10  13  10       32.35       16.66     16.89 o 
  -9  13  10       69.89       97.80     22.68 o 
  -8  13  10       23.28       21.24     29.17 o 
  -7  13  10       22.27       16.44     14.43 o 
  -6  13  10       84.59       91.48     13.79 o 
  -5  13  10        0.93        7.32     17.05 o 
  -4  13  10        4.45       38.54     17.12 o 
  -3  13  10      230.84      217.69     18.03 o 
  -2  13  10      119.17      111.05     18.33 o 
  -1  13  10       99.18      104.97     20.77 o 
   0  13  10      114.91      150.87     19.20 o 
   1  13  10      144.74      138.08     19.59 o 
   2  13  10        2.98       30.63     19.66 o 
   3  13  10      122.89      136.28     20.28 o 
   4  13  10      564.00      503.35     42.58 o 
   5  13  10       66.79       55.39     21.50 o 
   6  13  10       31.69       -0.28     24.56 o 
   7  13  10      131.12       99.62     25.03 o 
   8  13  10        3.53       16.81     16.05 o 
  -9  14  10        5.29       22.80     14.12 o 
  -8  14  10      124.35      136.34     16.46 o 
  -7  14  10       97.00       95.12     15.23 o 
  -6  14  10      101.57       99.10     18.52 o 
  -5  14  10       10.74       20.72     17.12 o 
  -4  14  10       64.20       73.12     18.23 o 
  -3  14  10       40.84       48.21     18.41 o 
  -2  14  10       25.61       29.28     20.79 o 
  -1  14  10       15.46       23.98     18.79 o 
   0  14  10       17.11       28.86     22.02 o 
   1  14  10        3.92       29.09     19.69 o 
   2  14  10      107.59       97.00     20.56 o 
   3  14  10      173.96      172.09     21.24 o 
   4  14  10        6.45       17.75     21.81 o 
   5  14  10       33.13       38.71     26.96 o 
   6  14  10        9.20       16.75     22.93 o 
   7  14  10      130.27      128.03     23.21 o 
  -6  15  10       50.97       58.58     21.05 o 
  -5  15  10        1.32        9.66     19.21 o 
  -4  15  10      122.58      125.03     19.38 o 
  -3  15  10       14.82       49.69     20.98 o 
  -2  15  10       48.87       78.86     19.67 o 
  -1  15  10        0.86       20.03     22.49 o 
   0  15  10       75.61       82.64     20.39 o 
   1  15  10      110.92      129.65     21.12 o 
   2  15  10       14.61       41.97     21.83 o 
   3  15  10       38.01       43.94     22.76 o 
   4  15  10       85.68       88.29     32.06 o 
 -17   0  11      531.71      457.42     65.43 o 
 -15   0  11        5.39        1.28     17.18 o 
 -13   0  11       68.29       82.21     31.03 o 
 -11   0  11      160.17      161.75     26.94 o 
  -9   0  11     2833.95     2832.37    143.84 o 
  -7   0  11     1092.05     1027.60     49.97 o 
  -5   0  11        1.25        4.36     16.68 o 
  -3   0  11    34261.13    32993.12    529.34 o 
  -1   0  11    11257.94    11006.71    232.63 o 
   1   0  11     8569.59     8548.13     77.27 o 
   3   0  11     9052.16     9156.91     85.80 o 
   5   0  11      868.72      932.08     27.65 o 
   7   0  11      757.69      830.57     24.74 o 
   9   0  11      739.71      798.08     29.64 o 
  11   0  11       48.03       75.99     22.96 o 
  13   0  11      124.96      147.36     24.24 o 
  15   0  11      535.92      511.68     34.48 o 
 -18   1  11        0.09      -11.52     13.59 o 
 -17   1  11       74.25       86.28     21.47 o 
 -16   1  11       70.67       73.88     12.45 o 
 -15   1  11      283.40      277.23     22.83 o 
 -14   1  11        7.39       33.38     12.16 o 
 -13   1  11      100.35      115.89     18.63 o 
 -12   1  11      130.64      120.47     12.11 o 
 -11   1  11      789.57      729.11     30.83 o 
 -10   1  11      999.82     1004.91     47.90 o 
  -9   1  11       23.75       21.32     11.37 o 
  -8   1  11       11.65        3.90     10.92 o 
  -7   1  11      313.91      261.99     10.17 o 
  -6   1  11     2996.84     3124.26     85.81 o 
  -5   1  11     2098.20     1971.17     44.04 o 
  -4   1  11     3861.50     3627.47     51.83 o 
  -3   1  11      189.69      184.56     11.89 o 
  -2   1  11        0.12      -16.12     16.12 o 
  -1   1  11      213.82      195.83     13.08 o 
   0   1  11      753.46      796.77     36.79 o 
   1   1  11     5624.45     5383.21     41.45 o 
   2   1  11     5729.32     5877.46     45.17 o 
   3   1  11      795.60      769.83     49.40 o 
   4   1  11       40.33       45.78     24.10 o 
   5   1  11      880.48      965.07     18.67 o 
   6   1  11       59.36       73.48     15.29 o 
   7   1  11      331.19      352.29     18.65 o 
   8   1  11      238.51      213.29     17.11 o 
   9   1  11        0.44       12.57     21.11 o 
  10   1  11      406.20      472.09     18.65 o 
  11   1  11      476.45      532.44     21.06 o 
  12   1  11       84.80      113.57     16.69 o 
  13   1  11        3.17       34.48     18.48 o 
  14   1  11       19.55       46.83     17.64 o 
  15   1  11       97.88       84.58     20.80 o 
 -18   2  11       59.72       87.02     15.18 o 
 -17   2  11      217.76      197.95     12.34 o 
 -16   2  11       21.36       38.56     13.89 o 
 -15   2  11       65.90       54.46     14.34 o 
 -14   2  11      108.53      127.65     16.62 o 
 -13   2  11      262.06      227.70     11.88 o 
 -12   2  11     1108.64     1169.98     65.65 o 
 -11   2  11     1215.09     1245.13     54.32 o 
 -10   2  11      196.44      234.63     13.22 o 
  -9   2  11      463.72      456.76     20.77 o 
  -8   2  11      860.30      837.57     26.98 o 
  -7   2  11      148.61      157.34     11.70 o 
  -6   2  11     2443.90     2572.42     44.86 o 
  -5   2  11      733.07      742.54     16.91 o 
  -4   2  11      310.06      278.67     12.14 o 
  -3   2  11     7044.84     6897.17     93.03 o 
  -2   2  11     1615.32     1467.28     23.40 o 
  -1   2  11     1611.13     1687.06     18.55 o 
   0   2  11      612.43      572.03     18.91 o 
   1   2  11      998.88     1096.04     23.77 o 
   2   2  11      110.74      117.19     15.29 o 
   3   2  11     7303.49     7546.92    412.81 o 
   4   2  11     1869.31     1994.31     41.09 o 
   5   2  11      291.43      329.41     30.42 o 
   6   2  11      249.01      276.72     18.97 o 
   7   2  11      490.61      544.23     17.62 o 
   8   2  11     1412.80     1503.23     23.88 o 
   9   2  11      763.49      767.76     19.81 o 
  10   2  11      439.04      449.14     18.89 o 
  11   2  11       48.68       78.66     21.54 o 
  12   2  11       10.82       25.69     17.88 o 
  13   2  11       57.80       85.80     20.67 o 
  14   2  11       68.67       58.45     21.58 o 
  15   2  11      198.84      244.63     20.59 o 
 -17   3  11       36.90       47.91     14.44 o 
 -16   3  11      302.89      292.25     17.19 o 
 -15   3  11       72.05       65.35     12.36 o 
 -14   3  11       28.72       37.43     12.13 o 
 -13   3  11        0.82       14.53     11.12 o 
 -12   3  11       23.53       25.44     12.80 o 
 -11   3  11        0.16       18.71     12.81 o 
 -10   3  11     1470.20     1477.46     53.32 o 
  -9   3  11      110.21      111.20     10.82 o 
  -8   3  11       48.80       56.84     12.69 o 
  -7   3  11      131.95      120.61     11.93 o 
  -6   3  11       58.43       80.48     11.58 o 
  -5   3  11       61.12       59.92     12.75 o 
  -4   3  11     7685.23     8015.56    176.43 o 
  -3   3  11       10.02       26.10     12.42 o 
  -2   3  11      797.53      712.81     16.02 o 
  -1   3  11       26.98       20.59     13.14 o 
   0   3  11      125.11      101.65     21.57 o 
   1   3  11      531.07      473.95     28.84 o 
   2   3  11     1768.17     1621.49     65.07 o 
   3   3  11      127.14      112.07     17.13 o 
   4   3  11     5205.36     5501.54     63.55 o 
   5   3  11      389.58      427.72     31.06 o 
   6   3  11      203.97      239.79     17.11 o 
   7   3  11        3.18       21.51     17.94 o 
   8   3  11     3511.28     3833.89    198.12 o 
   9   3  11       10.51        5.90     19.43 o 
  10   3  11      617.04      649.87     21.86 o 
  11   3  11      252.97      252.26     20.63 o 
  12   3  11       57.92       66.02     17.91 o 
  13   3  11        1.31      -12.34     18.81 o 
  14   3  11      223.62      229.24     22.01 o 
  15   3  11        1.85       49.78     22.32 o 
 -17   4  11       26.79       36.12     13.63 o 
 -16   4  11        8.19       -5.45     12.41 o 
 -15   4  11      111.32       67.67     12.80 o 
 -14   4  11      302.65      271.90     23.11 o 
 -13   4  11      180.27      173.41     18.56 o 
 -12   4  11     1484.91     1478.85     62.68 o 
 -11   4  11       92.68      108.56     11.89 o 
 -10   4  11      168.24      222.98     12.05 o 
  -9   4  11      322.67      331.19     15.79 o 
  -8   4  11     3144.98     3168.27    113.90 o 
  -7   4  11        2.91        5.85     11.28 o 
  -6   4  11      851.26      854.99     19.33 o 
  -5   4  11      408.32      392.85     15.23 o 
  -4   4  11        1.65        3.52     12.90 o 
  -3   4  11     1627.12     1611.95     47.44 o 
  -2   4  11     3922.21     3946.92    154.55 o 
  -1   4  11     1459.21     1548.31     75.88 o 
   0   4  11     1444.59     1495.93     25.88 o 
   1   4  11      934.84      931.79     26.80 o 
   2   4  11      200.00      187.52     23.17 o 
   3   4  11      471.91      442.15     22.74 o 
   4   4  11     1727.77     1624.77    148.78 o 
   5   4  11       26.63       27.37     33.27 o 
   6   4  11       13.93       18.13     29.57 o 
   7   4  11       20.60       15.10     19.07 o 
   8   4  11     1889.10     2144.43    193.74 o 
   9   4  11      244.69      245.37     20.26 o 
  10   4  11      496.33      507.91     39.74 o 
  11   4  11      197.56      209.13     29.50 o 
  12   4  11       83.48       83.70     17.87 o 
  13   4  11      145.49      179.34     22.50 o 
  14   4  11       38.74       37.57     19.32 o 
  15   4  11        0.15       27.33     18.24 o 
 -17   5  11        1.39        7.57     12.64 o 
 -16   5  11       38.29       33.07     13.30 o 
 -15   5  11       29.27       34.94     13.67 o 
 -14   5  11       10.24       25.22     12.72 o 
 -13   5  11        0.09       20.31     17.80 o 
 -12   5  11       25.52       46.71     12.58 o 
 -11   5  11     1800.41     1809.50     70.53 o 
 -10   5  11      687.96      775.80     36.76 o 
  -9   5  11     1625.84     1558.94     64.47 o 
  -8   5  11     1303.42     1313.43     61.45 o 
  -7   5  11       12.19       21.56     11.73 o 
  -6   5  11      777.21      844.28     22.83 o 
  -5   5  11      652.43      696.40     15.04 o 
  -4   5  11    13803.39    14305.58    448.80 o 
  -3   5  11      608.64      632.85     18.03 o 
  -2   5  11       22.38        9.17     14.91 o 
  -1   5  11       25.11       15.60     18.34 o 
   0   5  11      609.65      636.64     21.89 o 
   1   5  11      761.78      770.93     22.68 o 
   2   5  11     4397.55     4217.52     41.80 o 
   3   5  11        1.36       31.70     22.89 o 
   4   5  11      940.16      872.77     73.82 o 
   5   5  11      216.89      226.12     38.81 o 
   6   5  11       49.38       46.63     34.26 o 
   7   5  11     1239.01     1381.26    123.94 o 
   8   5  11     1600.44     1728.36    149.42 o 
   9   5  11        4.84       -2.81     18.27 o 
  10   5  11      429.21      474.66     58.29 o 
  11   5  11      244.41      255.00     40.20 o 
  12   5  11       32.35       21.52     18.09 o 
  13   5  11       26.58       47.02     21.22 o 
  14   5  11       36.90       52.41     22.25 o 
 -16   6  11        8.01       51.21     16.49 o 
 -15   6  11      163.85      174.61     14.54 o 
 -14   6  11      209.09      220.62     18.26 o 
 -13   6  11       51.39       73.61     13.43 o 
 -12   6  11      502.55      430.11     17.56 o 
 -11   6  11      101.31      106.42     12.92 o 
 -10   6  11        7.61       13.00     12.76 o 
  -9   6  11     1320.55     1400.05     56.44 o 
  -8   6  11      139.48      174.86     17.12 o 
  -7   6  11      485.04      498.93     12.80 o 
  -6   6  11      636.08      651.38     15.87 o 
  -5   6  11     5010.29     4975.94     38.07 o 
  -4   6  11       24.07       21.26     15.42 o 
  -3   6  11     2089.59     2111.08     64.10 o 
  -2   6  11      244.69      292.84     16.21 o 
  -1   6  11      799.55      791.61     22.89 o 
   0   6  11       48.92       50.33     19.83 o 
   1   6  11       51.85       42.15     19.62 o 
   2   6  11      116.10       85.94     19.34 o 
   3   6  11     1331.29     1173.98     23.81 o 
   4   6  11       18.71       31.14     18.91 o 
   5   6  11      407.09      383.26     25.95 o 
   6   6  11      155.42      133.07     41.59 o 
   7   6  11       26.52       31.27     21.56 o 
   8   6  11      611.98      636.85     49.58 o 
   9   6  11      196.73      261.50     25.24 o 
  10   6  11      437.90      514.45     79.69 o 
  11   6  11       11.47       10.50     18.90 o 
  12   6  11        2.31       18.62     19.61 o 
  13   6  11        1.02        9.15     19.67 o 
  14   6  11        4.53       13.69     21.86 o 
 -16   7  11        0.06      -10.25     17.91 o 
 -15   7  11       93.04       73.94     17.77 o 
 -14   7  11        2.32       -4.47     14.93 o 
 -13   7  11        3.08      -13.83     18.99 o 
 -12   7  11       32.63       40.51     24.14 o 
 -11   7  11     1336.94     1293.06     64.19 o 
 -10   7  11      281.45      263.68     20.93 o 
  -9   7  11     1427.85     1487.77     34.23 o 
  -8   7  11       12.69       32.85     15.45 o 
  -7   7  11      350.93      342.31     17.30 o 
  -6   7  11      285.70      252.93     15.21 o 
  -5   7  11     1081.56     1209.29     17.72 o 
  -4   7  11       76.39       68.20     15.70 o 
  -3   7  11       60.89       56.93     14.39 o 
  -2   7  11      319.81      322.92     15.66 o 
  -1   7  11      251.14      192.71     21.18 o 
   0   7  11      977.57      873.29     23.67 o 
   1   7  11     1135.37      974.16     23.74 o 
   2   7  11       53.05       37.82     19.76 o 
   3   7  11        2.14       13.51     19.69 o 
   4   7  11      996.22      879.26     22.89 o 
   5   7  11     2380.10     1997.26    281.39 o 
   6   7  11      758.76      753.94     49.69 o 
   7   7  11      442.35      448.48     41.73 o 
   8   7  11      205.33      225.29     22.84 o 
   9   7  11       19.37       35.22     19.73 o 
  10   7  11        2.08       -9.14     21.18 o 
  11   7  11      310.78      309.93     35.86 o 
  12   7  11        3.34       20.34     18.87 o 
  13   7  11       34.74       32.07     24.28 o 
  14   7  11       70.60      127.50     32.13 o 
 -15   8  11      131.38      160.20     19.31 o 
 -14   8  11        0.46       22.02     16.11 o 
 -13   8  11      139.34      129.51     14.91 o 
 -12   8  11       94.43      107.71     16.71 o 
 -11   8  11      474.21      506.85     15.79 o 
 -10   8  11       12.54       40.70     15.77 o 
  -9   8  11      679.53      698.33     20.80 o 
  -8   8  11       29.43       49.14     14.87 o 
  -7   8  11      126.76      167.65     15.34 o 
  -6   8  11       42.36       40.29     15.50 o 
  -5   8  11     1242.82     1315.24     29.89 o 
  -4   8  11      948.29     1045.30     18.93 o 
  -3   8  11      221.26      212.40     16.34 o 
  -2   8  11      143.43      142.53     20.90 o 
  -1   8  11      266.61      246.45     26.66 o 
   0   8  11      603.30      559.02     27.15 o 
   1   8  11        1.15        4.41     20.61 o 
   2   8  11      148.72      141.25     20.40 o 
   3   8  11     3382.76     3028.47     32.49 o 
   4   8  11     1577.35     1325.11     25.73 o 
   5   8  11      119.97      121.34     19.98 o 
   6   8  11      213.52      204.37     18.55 o 
   7   8  11       71.84       58.86     41.59 o 
   8   8  11        0.97      -13.88     23.13 o 
   9   8  11      739.00      891.95     90.99 o 
  10   8  11       80.22       55.73     24.04 o 
  11   8  11        7.40        1.26     20.30 o 
  12   8  11       28.33       31.69     19.51 o 
  13   8  11       62.43       56.05     20.41 o 
 -15   9  11       22.86       67.40     15.99 o 
 -14   9  11      112.50      107.29     15.60 o 
 -13   9  11        6.53       12.18     15.15 o 
 -12   9  11       29.23       38.93     14.65 o 
 -11   9  11      387.94      368.29     19.65 o 
 -10   9  11       76.83       56.78     15.23 o 
  -9   9  11      436.80      438.81     25.75 o 
  -8   9  11       83.13       88.10     14.55 o 
  -7   9  11       96.90       88.40     13.95 o 
  -6   9  11       17.69       19.83     14.36 o 
  -5   9  11      102.01      118.32     15.52 o 
  -4   9  11      140.33      209.15     16.00 o 
  -3   9  11      544.61      579.39     20.17 o 
  -2   9  11      731.76      646.82     24.67 o 
  -1   9  11     1097.31     1050.22     26.23 o 
   0   9  11      194.09      233.45     27.15 o 
   1   9  11      437.18      415.00     27.01 o 
   2   9  11     1003.91      900.09     24.38 o 
   3   9  11        8.62       16.92     25.52 o 
   4   9  11      246.00      192.78     20.76 o 
   5   9  11      214.33      221.86     20.90 o 
   6   9  11        7.60       43.08     19.90 o 
   7   9  11      215.50      206.71     21.68 o 
   8   9  11       67.92       58.12     14.55 o 
   9   9  11       21.49       51.66     20.02 o 
  10   9  11       29.74       -5.53     20.34 o 
  11   9  11       39.41       70.49     30.74 o 
  12   9  11       48.99       59.15     34.05 o 
 -14  10  11        1.64       23.12     19.11 o 
 -13  10  11       17.30        5.40     15.24 o 
 -12  10  11       92.44      112.96     21.80 o 
 -11  10  11       11.64       29.74     14.75 o 
 -10  10  11       11.16       12.52     15.06 o 
  -9  10  11      213.34      207.37     15.00 o 
  -8  10  11      244.17      265.21     15.83 o 
  -7  10  11        0.22       17.03     14.20 o 
  -6  10  11      110.53       82.51     20.68 o 
  -5  10  11      144.95      155.00     14.80 o 
  -4  10  11       33.72       41.32     14.30 o 
  -3  10  11      215.96      215.19     17.64 o 
  -2  10  11     1320.47     1258.14     56.82 o 
  -1  10  11        4.52        3.24     20.13 o 
   0  10  11     1353.31     1252.10     26.30 o 
   1  10  11      715.80      623.35     23.67 o 
   2  10  11       45.95       57.37     21.25 o 
   3  10  11      102.25       77.91     25.95 o 
   4  10  11      450.70      365.95     22.11 o 
   5  10  11        0.02       -0.78     20.26 o 
   6  10  11        4.23       27.08     25.31 o 
   7  10  11      241.32      216.10     21.47 o 
   8  10  11       15.70       17.40     14.67 o 
   9  10  11       19.77        1.09     16.15 o 
  10  10  11        1.36      -12.32     20.80 o 
  11  10  11      102.24      138.77     21.01 o 
 -13  11  11        0.17       23.43     16.72 o 
 -12  11  11       49.18       58.08     28.38 o 
 -11  11  11        0.66       10.41     17.27 o 
 -10  11  11       71.51       79.85     17.10 o 
  -9  11  11        0.25        9.60     15.54 o 
  -8  11  11      223.74      220.27     22.08 o 
  -7  11  11      210.01      204.96     16.96 o 
  -6  11  11      502.95      578.25     16.64 o 
  -5  11  11       81.14       98.42     13.73 o 
  -4  11  11     1202.17     1297.84     67.75 o 
  -3  11  11        3.09        0.33     19.90 o 
  -2  11  11      108.22      115.80     18.41 o 
  -1  11  11        0.14        9.35     19.20 o 
   0  11  11      249.37      238.49     23.32 o 
   1  11  11      449.16      400.07     28.58 o 
   2  11  11     1734.75     1667.81     28.08 o 
   3  11  11      100.52      102.22     26.23 o 
   4  11  11       15.18       21.75     25.80 o 
   5  11  11       22.81       -5.54     25.73 o 
   6  11  11      124.09      143.02     21.54 o 
   7  11  11        0.38       -3.48     20.97 o 
   8  11  11       20.41       -0.37     17.23 o 
   9  11  11        0.13       38.50     14.73 o 
  10  11  11      254.52      236.96     20.53 o 
 -12  12  11      104.89       84.17     27.30 o 
 -11  12  11        0.93       22.31     15.36 o 
 -10  12  11       14.33       31.42     16.10 o 
  -9  12  11       51.81       74.88     15.86 o 
  -8  12  11       34.48       37.74     16.69 o 
  -7  12  11      119.92      148.32     15.71 o 
  -6  12  11       70.48       90.05     13.87 o 
  -5  12  11        0.20       12.79     14.59 o 
  -4  12  11       21.03        7.84     16.97 o 
  -3  12  11      330.89      316.02     21.94 o 
  -2  12  11      453.28      486.16     31.33 o 
  -1  12  11      573.17      614.51     32.05 o 
   0  12  11      116.05      160.94     28.51 o 
   1  12  11      103.73      130.02     23.32 o 
   2  12  11       50.36       17.70     22.46 o 
   3  12  11       31.96       55.80     26.94 o 
   4  12  11      232.85      219.87     27.79 o 
   5  12  11       31.85       -5.69     21.61 o 
   6  12  11       49.67       49.19     27.23 o 
   7  12  11        0.14       41.23     21.82 o 
   8  12  11        6.93        9.16     43.68 o 
   9  12  11        6.45       20.60     20.47 o 
 -10  13  11        1.84       16.20     15.63 o 
  -9  13  11       14.63       44.44     17.64 o 
  -8  13  11       37.90       45.69     17.52 o 
  -7  13  11       18.04       23.77     13.97 o 
  -6  13  11       33.45       41.26     14.22 o 
  -5  13  11      122.51      173.75     17.92 o 
  -4  13  11       32.67       36.61     18.25 o 
  -3  13  11       17.94       48.86     18.84 o 
  -2  13  11      295.39      309.12     26.23 o 
  -1  13  11      126.19      120.58     20.47 o 
   0  13  11        0.47        5.49     21.11 o 
   1  13  11      155.07      161.22     23.81 o 
   2  13  11      364.27      321.24     29.22 o 
   3  13  11        6.16      -17.20     28.15 o 
   4  13  11       23.18       15.78     23.03 o 
   5  13  11      161.57      164.35     23.03 o 
   6  13  11       14.47       24.52     23.10 o 
   7  13  11      130.78      134.64     23.74 o 
   8  13  11        0.63      -20.66     30.99 o 
  -8  14  11        3.29        4.12     14.82 o 
  -7  14  11       64.82       85.77     15.04 o 
  -6  14  11       14.22       12.35     19.16 o 
  -5  14  11      103.26       91.27     18.63 o 
  -4  14  11       65.00       67.92     18.57 o 
  -3  14  11       35.87       59.91     21.38 o 
  -2  14  11       71.50       83.28     19.64 o 
  -1  14  11        1.31       12.10     20.27 o 
   0  14  11       66.42       50.55     21.57 o 
   1  14  11        0.18       24.10     30.35 o 
   2  14  11       59.63       70.30     29.86 o 
   3  14  11      360.75      296.14     25.52 o 
   4  14  11        1.02      -15.00     24.31 o 
   5  14  11        4.82       19.98     29.86 o 
   6  14  11       10.92       85.80     24.24 o 
  -5  15  11      144.96      165.60     20.38 o 
  -4  15  11       15.38       18.11     19.68 o 
  -3  15  11       18.70       22.07     22.03 o 
  -2  15  11        0.12       11.45     20.60 o 
  -1  15  11        4.78       34.76     21.01 o 
   0  15  11       67.33       74.57     27.41 o 
   1  15  11       64.19       94.12     32.27 o 
   2  15  11       42.56       80.26     32.06 o 
   3  15  11        6.79      -25.95     25.95 o 
 -16   0  12      301.51      291.77     48.59 o 
 -14   0  12       12.59       15.88     16.75 o 
 -12   0  12       91.59      149.79     30.50 o 
 -10   0  12       97.33       80.98     25.09 o 
  -8   0  12     7743.84     7417.06    420.76 o 
  -6   0  12     4344.82     4077.67     88.43 o 
  -4   0  12     1702.14     1621.26     29.78 o 
  -2   0  12     9429.36     8858.03     48.17 o 
   0   0  12     8562.83     8289.03     70.73 o 
   2   0  12     4663.40     4741.92     58.22 o 
   4   0  12       34.69       21.47     23.10 o 
   6   0  12       27.15       37.75     24.67 o 
   8   0  12       41.91       69.38     26.80 o 
  10   0  12      556.65      649.08     30.21 o 
  12   0  12       71.39       87.51     29.15 o 
  14   0  12       35.66       42.51     31.42 o 
 -17   1  12        0.18        9.29     12.62 o 
 -16   1  12       36.23       21.37     17.88 o 
 -15   1  12       93.53       87.97     12.46 o 
 -14   1  12       18.55       38.76     12.66 o 
 -13   1  12       90.92       97.24     12.10 o 
 -12   1  12      800.34      839.12     33.14 o 
 -11   1  12        0.32       25.96     10.80 o 
 -10   1  12      854.13      905.94     37.50 o 
  -9   1  12      635.43      624.15     22.73 o 
  -8   1  12      118.97      118.11     11.28 o 
  -7   1  12      207.88      209.73     10.48 o 
  -6   1  12      104.96      119.90     10.50 o 
  -5   1  12      433.74      418.30     13.65 o 
  -4   1  12     4803.95     4701.40     63.22 o 
  -3   1  12     3387.44     3455.02     38.14 o 
  -2   1  12     3472.92     3156.67     20.77 o 
  -1   1  12      184.53      126.47     13.53 o 
   0   1  12      317.95      296.08     19.29 o 
   1   1  12       93.77      118.55     19.05 o 
   2   1  12     3694.31     3748.62     58.79 o 
   3   1  12     2050.88     2231.12     60.39 o 
   4   1  12      179.15      186.88     24.95 o 
   5   1  12        0.57       -6.47     16.84 o 
   6   1  12      115.29      152.26     17.67 o 
   7   1  12        9.88       20.74     18.09 o 
   8   1  12     1360.40     1554.68     26.16 o 
   9   1  12        4.14       18.66     19.30 o 
  10   1  12      164.29      189.30     25.13 o 
  11   1  12       65.24       83.61     19.91 o 
  12   1  12      392.22      389.88     21.34 o 
  13   1  12       52.87       38.72     20.90 o 
  14   1  12      544.38      584.94     23.67 o 
  15   1  12        1.48        8.28     27.76 o 
 -17   2  12      135.07      135.38     14.42 o 
 -16   2  12      260.44      266.19     21.03 o 
 -15   2  12        7.45       26.40     15.29 o 
 -14   2  12        0.01        8.50     12.09 o 
 -13   2  12      163.28      176.82     12.91 o 
 -12   2  12      630.54      603.33     32.35 o 
 -11   2  12     1628.09     1565.77     54.84 o 
 -10   2  12      956.55      873.07     39.39 o 
  -9   2  12       78.60       84.40     12.34 o 
  -8   2  12      558.17      492.42     20.43 o 
  -7   2  12      429.94      436.45     19.82 o 
  -6   2  12      113.04       83.31     10.93 o 
  -5   2  12     1045.43      910.75     22.89 o 
  -4   2  12       99.77      112.85     11.57 o 
  -3   2  12       94.38       38.84     12.11 o 
  -2   2  12     1397.40     1401.26     33.65 o 
  -1   2  12      625.36      611.04     15.36 o 
   0   2  12     3921.55     3851.56     34.45 o 
   1   2  12      857.22      753.34     19.97 o 
   2   2  12       35.94       52.95     16.43 o 
   3   2  12     2593.38     2531.39    134.47 o 
   4   2  12      953.59     1147.32     35.90 o 
   5   2  12       47.36       55.38     24.88 o 
   6   2  12      267.77      299.88     17.40 o 
   7   2  12     1272.41     1388.45     23.22 o 
   8   2  12       38.55       62.90     22.07 o 
   9   2  12      765.44      751.32     21.37 o 
  10   2  12      476.49      466.15     21.23 o 
  11   2  12      385.18      411.08     50.15 o 
  12   2  12        4.52       21.86     16.31 o 
  13   2  12       96.03       75.09     19.09 o 
  14   2  12       16.35       20.83     25.20 o 
  15   2  12      185.21      165.39     23.10 o 
 -17   3  12       14.02       33.77     12.23 o 
 -16   3  12        2.31        1.13     14.70 o 
 -15   3  12      414.20      397.02     27.65 o 
 -14   3  12       16.18       30.79     14.71 o 
 -13   3  12      722.46      711.76     36.55 o 
 -12   3  12      963.96      930.14     28.70 o 
 -11   3  12        7.26       10.38     12.33 o 
 -10   3  12        9.82       33.53     12.57 o 
  -9   3  12     1980.26     1951.94     76.53 o 
  -8   3  12      217.59      218.94     11.76 o 
  -7   3  12       59.69       76.75     11.21 o 
  -6   3  12       21.01       52.29     10.93 o 
  -5   3  12      137.38      138.45     11.56 o 
  -4   3  12     2480.87     2441.94     54.36 o 
  -3   3  12      462.17      423.78     14.20 o 
  -2   3  12     1717.26     1722.63     36.92 o 
  -1   3  12      260.64      273.92     14.67 o 
   0   3  12      607.87      564.07     39.70 o 
   1   3  12     1020.35      993.61     53.94 o 
   2   3  12      117.12       87.14     16.68 o 
   3   3  12     3175.25     3195.05    193.85 o 
   4   3  12      189.72      172.36     22.43 o 
   5   3  12      634.82      685.98     33.05 o 
   6   3  12       80.63      115.03     19.57 o 
   7   3  12     3177.48     3403.03    176.75 o 
   8   3  12        9.90       -6.21     19.80 o 
   9   3  12      286.29      300.93     18.52 o 
  10   3  12       64.40       84.51     17.61 o 
  11   3  12        4.97       34.48     23.64 o 
  12   3  12      112.89      114.28     18.37 o 
  13   3  12      124.43      131.63     19.11 o 
  14   3  12      144.23      126.76     20.02 o 
  15   3  12        9.85       32.61     28.58 o 
 -17   4  12      148.59      177.59     14.66 o 
 -16   4  12        0.16       13.04     12.07 o 
 -15   4  12       22.58       34.06     12.80 o 
 -14   4  12        1.62       13.13     12.42 o 
 -13   4  12       31.05       37.18     12.47 o 
 -12   4  12       95.74       83.54     13.56 o 
 -11   4  12     3285.95     3287.63    151.70 o 
 -10   4  12      642.98      604.87     29.07 o 
  -9   4  12       99.86      120.94     12.92 o 
  -8   4  12      916.48      923.23     42.11 o 
  -7   4  12      641.30      658.51     26.95 o 
  -6   4  12        8.06       27.21     12.14 o 
  -5   4  12     5468.94     5651.87    178.58 o 
  -4   4  12        3.50      -13.09     13.09 o 
  -3   4  12     1275.38     1282.84     43.79 o 
  -2   4  12       32.51       34.41     14.51 o 
  -1   4  12     2447.41     2515.52    145.73 o 
   0   4  12      337.66      320.24     24.03 o 
   1   4  12     1577.37     1466.29     26.30 o 
   2   4  12      416.01      345.55     25.66 o 
   3   4  12     1120.49     1022.36     24.60 o 
   4   4  12     2930.06     2683.29    214.71 o 
   5   4  12      726.10      727.85     37.82 o 
   6   4  12     1580.33     1641.51     40.16 o 
   7   4  12     1313.27     1411.89    114.73 o 
   8   4  12       17.82       19.63     19.49 o 
   9   4  12     1193.70     1266.50    119.21 o 
  10   4  12       38.42       52.21     20.94 o 
  11   4  12       65.47       81.05     18.07 o 
  12   4  12      105.02      111.22     18.33 o 
  13   4  12       63.53       61.89     22.75 o 
  14   4  12       26.59       59.47     21.86 o 
 -17   5  12        1.94       32.11     20.52 o 
 -16   5  12      124.93      104.41     12.93 o 
 -15   5  12       85.61      115.42     12.67 o 
 -14   5  12       44.56       57.56     14.23 o 
 -13   5  12        5.37       14.65     12.73 o 
 -12   5  12       87.55       96.21     12.93 o 
 -11   5  12      127.31      144.43     15.64 o 
 -10   5  12      868.88      913.71     41.17 o 
  -9   5  12     1826.01     1910.79     58.40 o 
  -8   5  12     1303.06     1302.67     47.10 o 
  -7   5  12       24.68       30.62     11.69 o 
  -6   5  12      595.75      584.21     15.71 o 
  -5   5  12       14.87       26.25     12.94 o 
  -4   5  12      605.99      593.78     16.24 o 
  -3   5  12     2568.55     2534.30     64.93 o 
  -2   5  12      165.75      198.56     14.28 o 
  -1   5  12      143.72      173.16     20.26 o 
   0   5  12       68.63       58.15     19.55 o 
   1   5  12       56.53       82.60     24.24 o 
   2   5  12      189.02      185.39     20.61 o 
   3   5  12     2685.12     2503.78     34.12 o 
   4   5  12       46.67       42.44     19.19 o 
   5   5  12        1.83       -5.19     20.72 o 
   6   5  12      878.10      885.80     42.30 o 
   7   5  12        5.30        1.72     18.41 o 
   8   5  12      112.73       96.72     21.20 o 
   9   5  12       48.74       35.17     23.85 o 
  10   5  12       36.01       47.25     17.92 o 
  11   5  12        5.73        9.84     18.68 o 
  12   5  12        5.71       -4.31     20.21 o 
  13   5  12       66.07       81.37     18.82 o 
  14   5  12       21.36       19.28     28.01 o 
 -16   6  12       77.58       94.67     13.19 o 
 -15   6  12       13.05        7.07     15.37 o 
 -14   6  12       67.79      103.79     13.03 o 
 -13   6  12      174.20      181.09     19.07 o 
 -12   6  12      199.29      196.63     16.07 o 
 -11   6  12     1108.49     1185.70     57.30 o 
 -10   6  12      473.86      484.07     13.75 o 
  -9   6  12      172.33      186.19     12.37 o 
  -8   6  12      466.02      512.98     18.81 o 
  -7   6  12      116.45      114.70     12.11 o 
  -6   6  12      730.10      791.96     15.31 o 
  -5   6  12      158.73      187.86     16.01 o 
  -4   6  12      502.20      543.62     20.53 o 
  -3   6  12      340.02      345.63     21.52 o 
  -2   6  12        5.04       38.50     14.73 o 
  -1   6  12       55.70       50.04     20.47 o 
   0   6  12     1524.01     1445.24     29.57 o 
   1   6  12      749.95      703.04     22.39 o 
   2   6  12       11.58      -14.50     23.53 o 
   3   6  12     1388.56     1336.48     25.16 o 
   4   6  12     1414.32     1161.26     24.17 o 
   5   6  12       38.54       42.69     22.36 o 
   6   6  12      694.72      732.75     49.90 o 
   7   6  12      335.60      393.09     32.27 o 
   8   6  12        4.48       -1.46     22.57 o 
   9   6  12      180.20      210.07     29.11 o 
  10   6  12      350.09      352.30     38.32 o 
  11   6  12       65.59       68.83     42.26 o 
  12   6  12        9.06       43.24     22.11 o 
  13   6  12       69.55       95.08     33.45 o 
  14   6  12        8.66       -4.60     25.02 o 
 -16   7  12      218.51      206.14     16.50 o 
 -15   7  12       79.86      100.67     29.86 o 
 -14   7  12       56.08       69.62     15.20 o 
 -13   7  12       61.44       34.88     14.95 o 
 -12   7  12      201.58      232.83     17.26 o 
 -11   7  12      137.09      131.01     16.27 o 
 -10   7  12      822.47      866.99     23.16 o 
  -9   7  12      115.74      142.07     15.62 o 
  -8   7  12      292.05      313.88     17.12 o 
  -7   7  12      367.15      365.52     22.69 o 
  -6   7  12      643.80      698.89     15.31 o 
  -5   7  12     1107.95     1174.68     20.04 o 
  -4   7  12     1129.58     1264.03     19.58 o 
  -3   7  12      118.28      111.85     15.89 o 
  -2   7  12      464.71      483.25     31.42 o 
  -1   7  12      984.54     1009.99     24.67 o 
   0   7  12      125.50      127.24     20.54 o 
   1   7  12      711.62      603.87     22.89 o 
   2   7  12      167.68      173.95     24.81 o 
   3   7  12       51.21       78.91     24.52 o 
   4   7  12       91.27       83.95     20.12 o 
   5   7  12       80.61       71.58     24.81 o 
   6   7  12      474.78      430.43     42.97 o 
   7   7  12      160.78      204.58     43.22 o 
   8   7  12     1440.92     1691.56    187.20 o 
   9   7  12      413.95      529.19     65.83 o 
  10   7  12        8.34       23.06     22.59 o 
  11   7  12        0.52       12.19     20.19 o 
  12   7  12        7.22       38.09     20.32 o 
  13   7  12       17.59       65.99     23.72 o 
 -15   8  12       12.17       22.90     15.89 o 
 -14   8  12       12.90       12.95     15.45 o 
 -13   8  12        2.33       -5.14     14.01 o 
 -12   8  12      197.57      193.28     16.42 o 
 -11   8  12       29.60       51.24     14.25 o 
 -10   8  12     1090.81     1058.81     60.14 o 
  -9   8  12       24.58       30.26     18.90 o 
  -8   8  12       16.06       24.04     14.15 o 
  -7   8  12      611.85      591.48     17.50 o 
  -6   8  12      474.53      520.04     22.04 o 
  -5   8  12      274.98      298.36     17.37 o 
  -4   8  12      371.29      439.38     28.43 o 
  -3   8  12      193.10      189.05     14.18 o 
  -2   8  12      247.03      268.06     22.04 o 
  -1   8  12      831.02      873.93     24.24 o 
   0   8  12      221.88      177.50     25.66 o 
   1   8  12      472.94      425.02     22.04 o 
   2   8  12       94.45       69.45     20.61 o 
   3   8  12       14.87       28.08     21.04 o 
   4   8  12     3204.75     2714.98     34.62 o 
   5   8  12        0.99        1.71     24.60 o 
   6   8  12      759.31      628.33     26.51 o 
   7   8  12       38.01       44.17     19.29 o 
   8   8  12        7.67        4.66     24.15 o 
   9   8  12       14.13       26.43     23.61 o 
  10   8  12      371.98      419.22     54.49 o 
  11   8  12       24.81       22.89     21.17 o 
  12   8  12       24.46       72.96     44.39 o 
  13   8  12       38.20       28.29     39.10 o 
 -14   9  12        2.28       22.79     16.57 o 
 -13   9  12       94.37       64.48     16.49 o 
 -12   9  12      119.60      128.78     21.79 o 
 -11   9  12       15.86       35.82     17.12 o 
 -10   9  12      544.10      551.98     18.09 o 
  -9   9  12      134.92      160.17     25.55 o 
  -8   9  12       54.19       83.14     15.00 o 
  -7   9  12       18.91       31.65     14.18 o 
  -6   9  12       87.38       93.01     24.89 o 
  -5   9  12        5.35        0.22     15.70 o 
  -4   9  12      198.66      213.75     21.56 o 
  -3   9  12      189.40      184.28     15.38 o 
  -2   9  12       12.03       32.20     21.82 o 
  -1   9  12       37.41       44.29     21.68 o 
   0   9  12        8.29        1.35     25.88 o 
   1   9  12      630.88      500.51     27.37 o 
   2   9  12     1020.61      968.76     28.72 o 
   3   9  12      665.75      547.15     22.25 o 
   4   9  12       11.88        2.91     24.74 o 
   5   9  12        0.03       -6.04     25.09 o 
   6   9  12       14.80       19.69     20.54 o 
   7   9  12      335.29      264.58     26.23 o 
   8   9  12      255.47      273.37     30.35 o 
   9   9  12        1.84       14.67     20.64 o 
  10   9  12       31.79       64.45     28.86 o 
  11   9  12       84.98       88.49     20.94 o 
  12   9  12       12.71       16.65     25.42 o 
 -13  10  12        2.97       31.38     23.42 o 
 -12  10  12        2.82        4.77     17.44 o 
 -11  10  12       45.89       66.63     15.15 o 
 -10  10  12        0.16       24.62     14.87 o 
  -9  10  12      199.36      211.08     15.15 o 
  -8  10  12       58.29      104.97     17.66 o 
  -7  10  12      660.50      674.58     17.25 o 
  -6  10  12        3.91       40.02     14.85 o 
  -5  10  12     1087.69     1119.72     19.21 o 
  -4  10  12      191.80      182.46     15.49 o 
  -3  10  12       31.16       29.63     18.38 o 
  -2  10  12      154.62      133.09     20.56 o 
  -1  10  12      275.14      266.15     23.25 o 
   0  10  12        2.46       42.44     26.94 o 
   1  10  12      503.86      502.58     23.60 o 
   2  10  12      243.39      205.15     21.97 o 
   3  10  12        5.80      -14.07     20.83 o 
   4  10  12        0.67       -3.77     25.09 o 
   5  10  12       23.76        1.21     20.40 o 
   6  10  12        7.88       28.29     20.61 o 
   7  10  12       16.87        9.67     21.25 o 
   8  10  12        3.92       16.49     17.28 o 
   9  10  12      397.56      425.19     49.53 o 
  10  10  12        0.10       15.28     17.03 o 
  11  10  12        8.22       40.47     29.89 o 
 -12  11  12        7.52       16.00     17.56 o 
 -11  11  12        0.13       15.95     34.84 o 
 -10  11  12        0.13       -5.85     23.87 o 
  -9  11  12      150.38      155.60     21.83 o 
  -8  11  12       13.26       24.66     15.84 o 
  -7  11  12       80.46       78.52     16.62 o 
  -6  11  12       39.53       31.98     16.47 o 
  -5  11  12      523.34      545.20     23.50 o 
  -4  11  12      239.25      233.87     22.57 o 
  -3  11  12     1391.19     1421.63     53.97 o 
  -2  11  12      324.61      303.43     21.39 o 
  -1  11  12       17.75       24.52     22.61 o 
   0  11  12        1.93        2.77     22.11 o 
   1  11  12        3.73      -20.97     22.18 o 
   2  11  12        1.85       -6.33     21.54 o 
   3  11  12      562.83      474.85     27.87 o 
   4  11  12      277.64      277.95     26.44 o 
   5  11  12        3.27      -15.07     21.18 o 
   6  11  12        8.54       19.98     26.02 o 
   7  11  12       30.19       57.30     21.68 o 
   8  11  12       11.30       19.50     20.40 o 
   9  11  12       14.44       29.26     18.68 o 
  10  11  12       13.87        0.46     24.22 o 
 -11  12  12       95.10       96.62     17.10 o 
 -10  12  12        8.72       24.73     16.66 o 
  -9  12  12        1.00       25.03     18.75 o 
  -8  12  12      198.08      164.99     15.49 o 
  -7  12  12       40.70       54.92     15.98 o 
  -6  12  12      258.30      259.95     16.43 o 
  -5  12  12      350.97      402.60     16.40 o 
  -4  12  12        9.48       26.48     20.08 o 
  -3  12  12       75.93       72.68     21.29 o 
  -2  12  12      104.99      117.20     23.75 o 
  -1  12  12       35.59       32.84     23.67 o 
   0  12  12      252.76      237.92     23.81 o 
   1  12  12      565.44      519.07     24.45 o 
   2  12  12      177.44      122.34     27.72 o 
   3  12  12       98.92      110.40     27.30 o 
   4  12  12        1.58       50.61     26.30 o 
   5  12  12        1.07      -10.88     22.04 o 
   6  12  12       14.57        6.11     27.15 o 
   7  12  12       14.14      -27.44     27.44 o 
   8  12  12       29.82       42.47     38.99 o 
   9  12  12      166.01      153.72     19.83 o 
 -10  13  12       71.14       87.18     16.21 o 
  -9  13  12        0.43       18.47     16.53 o 
  -8  13  12      145.69      152.89     17.55 o 
  -7  13  12       73.36       86.77     15.43 o 
  -6  13  12        2.59       11.95     17.47 o 
  -5  13  12        0.12       16.98     18.12 o 
  -4  13  12      193.56      170.36     19.22 o 
  -3  13  12      112.00      126.52     22.06 o 
  -2  13  12       56.78       61.00     20.59 o 
  -1  13  12       26.26       31.14     24.24 o 
   0  13  12       13.56        6.47     23.17 o 
   1  13  12       12.12      -23.74     28.29 o 
   2  13  12      189.55      109.33     29.00 o 
   3  13  12       28.75       75.92     28.43 o 
   4  13  12       21.40       11.23     23.32 o 
   5  13  12        0.27        4.69     23.10 o 
   6  13  12       31.60       39.88     23.32 o 
   7  13  12        4.04       19.26     23.81 o 
  -8  14  12        1.06        6.06     18.23 o 
  -7  14  12        0.36       23.61     19.18 o 
  -6  14  12       39.27       56.86     20.66 o 
  -5  14  12       30.78       21.43     19.60 o 
  -4  14  12       19.14       24.83     19.36 o 
  -3  14  12       50.25       74.96     22.11 o 
  -2  14  12       28.86       34.15     21.37 o 
  -1  14  12        0.02       11.37     30.42 o 
   0  14  12        6.95       -8.39     30.14 o 
   1  14  12      152.25      189.30     25.02 o 
   2  14  12       15.50       35.47     24.31 o 
   3  14  12       14.33       18.70     30.07 o 
   4  14  12      323.31      296.00     25.31 o 
   5  14  12      120.93      139.40     30.28 o 
  -4  15  12      204.88      203.90     27.17 o 
  -3  15  12       48.20       73.03     21.47 o 
  -2  15  12        8.57       15.35     26.00 o 
  -1  15  12       21.54       45.49     26.23 o 
   0  15  12       11.46       29.64     26.44 o 
   1  15  12       55.50       62.63     26.23 o 
   2  15  12       39.07       34.26     26.09 o 
 -17   0  13       27.60       49.96     27.26 o 
 -15   0  13       12.61       50.85     39.20 o 
 -13   0  13        3.04        7.76     15.31 o 
 -11   0  13      346.82      380.45     18.10 o 
  -9   0  13        4.02       -9.67     15.65 o 
  -7   0  13     2839.71     2687.74    149.81 o 
  -5   0  13    10283.37     9735.41    287.83 o 
  -3   0  13     2218.10     1947.19     23.97 o 
  -1   0  13      189.17      228.53     18.64 o 
   1   0  13     5667.42     5285.72     57.01 o 
   3   0  13      663.12      722.23     29.22 o 
   5   0  13       18.14       32.13     24.10 o 
   7   0  13      638.46      716.62     29.36 o 
   9   0  13      461.68      498.74     29.64 o 
  11   0  13      914.66      942.88     32.56 o 
  13   0  13      589.83      650.72     32.63 o 
  15   0  13       87.62       67.96     33.84 o 
 -17   1  13      242.29      185.72     14.51 o 
 -16   1  13        0.07       22.21     12.30 o 
 -15   1  13       85.70       90.90     12.04 o 
 -14   1  13       15.80        6.21     13.73 o 
 -13   1  13        3.05       -9.74     12.23 o 
 -12   1  13      119.21      115.95     12.36 o 
 -11   1  13      567.24      506.76     21.93 o 
 -10   1  13       61.72       55.85     11.43 o 
  -9   1  13     1503.78     1409.64     45.33 o 
  -8   1  13      178.04      202.09     15.97 o 
  -7   1  13     2046.68     2047.19     58.52 o 
  -6   1  13      371.82      344.58     11.41 o 
  -5   1  13      390.03      326.85     11.42 o 
  -4   1  13       33.29       20.55     11.84 o 
  -3   1  13     6240.83     5861.73     43.99 o 
  -2   1  13     1640.09     1488.27     16.15 o 
  -1   1  13     5002.36     5108.25     51.99 o 
   0   1  13     2775.87     2645.69     65.40 o 
   1   1  13     1188.86     1135.12     23.07 o 
   2   1  13       62.17       61.41     19.27 o 
   3   1  13     1296.93     1340.52     52.01 o 
   4   1  13      134.28      126.50     15.16 o 
   5   1  13      174.94      178.05     17.87 o 
   6   1  13      348.81      411.99     31.28 o 
   7   1  13       71.26      109.74     19.10 o 
   8   1  13      261.16      295.77     20.35 o 
   9   1  13      627.18      671.22     21.31 o 
  10   1  13       32.82       43.98     19.63 o 
  11   1  13       68.68       35.21     18.05 o 
  12   1  13       15.64       10.38     20.46 o 
  13   1  13       55.90       63.26     21.64 o 
  14   1  13       82.26       81.87     22.44 o 
 -17   2  13       26.62       -7.44     15.32 o 
 -16   2  13      309.78      301.61     21.34 o 
 -15   2  13      104.95       81.55     12.23 o 
 -14   2  13        1.60        6.65     11.65 o 
 -13   2  13      221.37      215.66     12.25 o 
 -12   2  13        6.22        3.80     11.77 o 
 -11   2  13      348.01      332.68     16.61 o 
 -10   2  13     1728.90     1796.33     65.76 o 
  -9   2  13      135.87      116.68     11.75 o 
  -8   2  13       24.14       24.22     11.04 o 
  -7   2  13      209.68      242.00     12.16 o 
  -6   2  13      663.26      705.47     18.01 o 
  -5   2  13      294.38      297.28     11.64 o 
  -4   2  13     1257.50     1284.56     24.70 o 
  -3   2  13      186.73      202.34     12.66 o 
  -2   2  13     1920.17     2048.95     28.99 o 
  -1   2  13      711.24      700.40     15.86 o 
   0   2  13     1302.17     1186.88     24.17 o 
   1   2  13      758.91      722.82     33.94 o 
   2   2  13     2537.54     2652.60     98.11 o 
   3   2  13      171.36      184.42     15.72 o 
   4   2  13      905.42      945.54     45.62 o 
   5   2  13      165.90      156.03     25.80 o 
   6   2  13      556.29      635.01     26.30 o 
   7   2  13      253.22      269.97     18.68 o 
   8   2  13      233.70      250.67     18.12 o 
   9   2  13      100.31      107.16     21.14 o 
  10   2  13      158.87      166.24     20.31 o 
  11   2  13      245.77      248.57     18.55 o 
  12   2  13      140.83      117.41     21.06 o 
  13   2  13      612.36      583.38     40.52 o 
  14   2  13       49.40       36.89     19.77 o 
 -17   3  13       88.60       92.87     13.30 o 
 -16   3  13        0.16      -12.84     12.84 o 
 -15   3  13        0.09        4.35     14.34 o 
 -14   3  13      298.01      302.81     17.99 o 
 -13   3  13       60.63       35.58     11.95 o 
 -12   3  13     1258.07     1193.76     60.76 o 
 -11   3  13        0.18        4.80     12.44 o 
 -10   3  13      583.62      526.34     17.66 o 
  -9   3  13      123.51      144.74     11.44 o 
  -8   3  13      103.05       99.47     11.53 o 
  -7   3  13       36.16       46.19     11.16 o 
  -6   3  13      165.74      187.58     12.81 o 
  -5   3  13      210.25      209.49     12.40 o 
  -4   3  13      195.77      162.92     12.31 o 
  -3   3  13     1219.88     1158.83     32.82 o 
  -2   3  13      435.54      357.82     13.68 o 
  -1   3  13     1729.62     1668.52     43.95 o 
   0   3  13       54.72       66.88     20.92 o 
   1   3  13      757.53      789.01     25.11 o 
   2   3  13     4612.83     4443.27    230.02 o 
   3   3  13      429.98      380.69     26.30 o 
   4   3  13      562.34      583.04     33.38 o 
   5   3  13       37.01       37.04     32.27 o 
   6   3  13      293.33      300.15     20.97 o 
   7   3  13       56.28       97.42     37.11 o 
   8   3  13     1747.02     1925.84    123.05 o 
   9   3  13      174.02      218.84     19.41 o 
  10   3  13      338.46      344.95     19.61 o 
  11   3  13       11.86       26.14     21.12 o 
  12   3  13       91.49      115.61     20.72 o 
  13   3  13        7.38       37.30     32.31 o 
  14   3  13      129.94      109.47     20.12 o 
 -17   4  13       52.23       59.22     12.77 o 
 -16   4  13      452.70      416.60     22.14 o 
 -15   4  13       94.22      131.99     21.13 o 
 -14   4  13        2.30       23.81     12.70 o 
 -13   4  13        1.79        6.52     12.52 o 
 -12   4  13        7.98       28.10     14.27 o 
 -11   4  13       40.35       65.58     12.85 o 
 -10   4  13     1441.74     1578.51     77.88 o 
  -9   4  13      272.25      285.85     13.03 o 
  -8   4  13        4.67       16.44     11.26 o 
  -7   4  13      285.43      294.90     12.63 o 
  -6   4  13      102.93       95.79     11.43 o 
  -5   4  13      511.22      483.80     13.31 o 
  -4   4  13     5830.75     5821.68    177.39 o 
  -3   4  13      182.23      162.94     12.77 o 
  -2   4  13      673.01      738.32     27.62 o 
  -1   4  13     1202.09     1144.27     25.09 o 
   0   4  13     1291.35     1170.00     25.59 o 
   1   4  13        2.25        2.91     20.33 o 
   2   4  13     4672.62     4340.43     46.06 o 
   3   4  13      386.38      331.26     26.02 o 
   4   4  13      417.37      385.42     37.65 o 
   5   4  13      706.87      642.62     69.74 o 
   6   4  13      242.34      216.88     35.90 o 
   7   4  13     1283.57     1278.52     79.23 o 
   8   4  13     1000.80     1100.82     92.94 o 
   9   4  13      245.63      292.07     31.17 o 
  10   4  13      136.23      138.38     18.83 o 
  11   4  13       61.05       94.67     28.75 o 
  12   4  13      198.91      221.34     42.97 o 
  13   4  13       40.70       45.87     20.27 o 
  14   4  13        1.07       15.48     24.63 o 
 -16   5  13       10.36       10.67     13.24 o 
 -15   5  13      159.07      150.29     16.34 o 
 -14   5  13       45.70       56.28     13.55 o 
 -13   5  13       96.70      123.45     12.00 o 
 -12   5  13      631.57      638.34     33.17 o 
 -11   5  13      199.58      188.46     15.06 o 
 -10   5  13       37.94       19.58     12.47 o 
  -9   5  13        1.14       14.94     13.06 o 
  -8   5  13      275.68      258.15     12.67 o 
  -7   5  13       41.77       58.11     12.44 o 
  -6   5  13      291.60      326.80     21.93 o 
  -5   5  13     1485.63     1471.16     48.27 o 
  -4   5  13     1384.75     1460.77     48.32 o 
  -3   5  13      232.62      227.33     15.80 o 
  -2   5  13     1637.98     1645.92     75.85 o 
  -1   5  13       16.42       16.78     20.61 o 
   0   5  13     2252.70     2061.34     33.48 o 
   1   5  13      525.87      480.75     22.39 o 
   2   5  13      694.04      662.95     22.53 o 
   3   5  13      350.79      281.57     25.31 o 
   4   5  13      177.89      147.79     24.81 o 
   5   5  13      880.86      803.19     96.93 o 
   6   5  13      216.70      215.60     40.80 o 
   7   5  13       41.96       39.59     18.98 o 
   8   5  13      500.99      540.26     61.35 o 
   9   5  13      594.90      575.01     54.24 o 
  10   5  13        1.13        8.92     18.88 o 
  11   5  13        5.34      -15.90     20.10 o 
  12   5  13        4.18       57.11     25.88 o 
  13   5  13        2.26        6.62     19.08 o 
  14   5  13      120.38      133.70     20.62 o 
 -16   6  13      263.26      234.24     14.59 o 
 -15   6  13       31.86       21.85     25.46 o 
 -14   6  13        3.80       24.12     13.88 o 
 -13   6  13        4.26       -3.51     12.91 o 
 -12   6  13       38.99       31.42     13.16 o 
 -11   6  13     1279.99     1368.25     64.92 o 
 -10   6  13      953.72      979.93     42.83 o 
  -9   6  13      359.58      369.78     19.19 o 
  -8   6  13       17.77       26.39     12.38 o 
  -7   6  13        0.54        9.30     13.28 o 
  -6   6  13        6.69        5.41     12.29 o 
  -5   6  13     3044.65     3143.69     60.55 o 
  -4   6  13       35.25       25.85     17.40 o 
  -3   6  13      158.23      139.68     14.82 o 
  -2   6  13      386.20      447.10     26.73 o 
  -1   6  13     1031.74     1043.25     24.95 o 
   0   6  13      555.75      518.07     26.80 o 
   1   6  13     2866.79     2610.34     36.18 o 
   2   6  13      541.26      524.47     22.32 o 
   3   6  13       29.08       28.43     20.61 o 
   4   6  13      153.53      146.93     20.47 o 
   5   6  13     1806.38     1510.64     29.78 o 
   6   6  13       86.86       75.73     22.29 o 
   7   6  13      571.07      624.26     42.15 o 
   8   6  13      158.64      186.73     23.55 o 
   9   6  13       12.50       15.44     19.38 o 
  10   6  13       36.99       52.51     20.41 o 
  11   6  13      132.61      153.79     22.62 o 
  12   6  13        5.81       15.86     22.90 o 
  13   6  13        2.63       61.50     20.79 o 
 -15   7  13      275.61      268.13     17.91 o 
 -14   7  13       47.15       43.87     16.44 o 
 -13   7  13       22.33       43.31     15.12 o 
 -12   7  13      241.06      244.83     15.56 o 
 -11   7  13      392.14      404.64     15.84 o 
 -10   7  13     1006.45      981.46     53.24 o 
  -9   7  13      339.03      322.23     26.00 o 
  -8   7  13      823.99      822.59     15.89 o 
  -7   7  13      567.99      561.96     15.83 o 
  -6   7  13      110.98      106.38     14.57 o 
  -5   7  13      133.77      153.67     15.53 o 
  -4   7  13       53.57       48.90     15.98 o 
  -3   7  13       33.20       31.99     17.95 o 
  -2   7  13     1407.13     1545.70    102.86 o 
  -1   7  13      169.21      153.69     21.47 o 
   0   7  13       40.07       17.13     21.25 o 
   1   7  13     1380.91     1186.99     29.86 o 
   2   7  13      879.99      799.79     23.60 o 
   3   7  13     2119.06     1882.00     28.29 o 
   4   7  13      114.32      136.84     25.16 o 
   5   7  13      133.25       81.04     20.54 o 
   6   7  13       47.86       53.67     24.52 o 
   7   7  13        9.20       20.86     19.00 o 
   8   7  13        6.44       23.49     21.30 o 
   9   7  13      928.56     1033.06    150.10 o 
  10   7  13       75.69       96.64     31.63 o 
  11   7  13        1.67       11.20     20.57 o 
  12   7  13      105.57       93.78     21.38 o 
  13   7  13        8.31        7.16     21.63 o 
 -15   8  13       38.34       71.75     18.26 o 
 -14   8  13        1.32       19.52     18.04 o 
 -13   8  13       24.94       49.44     16.43 o 
 -12   8  13        0.69        4.65     14.13 o 
 -11   8  13      393.37      421.26     31.41 o 
 -10   8  13       28.90       19.02     14.88 o 
  -9   8  13      431.78      435.70     16.51 o 
  -8   8  13        3.72       11.21     14.83 o 
  -7   8  13      330.85      342.94     15.94 o 
  -6   8  13      399.23      402.29     15.40 o 
  -5   8  13       42.49       73.17     15.99 o 
  -4   8  13     1001.77     1010.99     17.56 o 
  -3   8  13      173.06      190.27     18.13 o 
  -2   8  13       38.31       39.81     26.66 o 
  -1   8  13      789.83      738.65     23.88 o 
   0   8  13       48.04       17.06     25.45 o 
   1   8  13      829.22      766.80     28.08 o 
   2   8  13       25.27       45.64     25.09 o 
   3   8  13      170.66      113.10     25.88 o 
   4   8  13       25.94        6.54     20.47 o 
   5   8  13      634.95      504.00     21.82 o 
   6   8  13      139.83      131.58     25.38 o 
   7   8  13     1562.33     1351.70     26.09 o 
   8   8  13        2.81       24.82     15.40 o 
   9   8  13        2.78       22.29     24.64 o 
  10   8  13      101.60      123.20     21.50 o 
  11   8  13       31.14       46.88     23.96 o 
  12   8  13       50.65       92.22     34.41 o 
 -14   9  13        7.32        7.77     17.01 o 
 -13   9  13       20.13       32.04     16.65 o 
 -12   9  13        8.01       24.75     15.17 o 
 -11   9  13      133.95      124.95     15.24 o 
 -10   9  13        4.69      -17.13     18.40 o 
  -9   9  13      185.84      193.48     15.29 o 
  -8   9  13      202.39      212.26     15.74 o 
  -7   9  13       46.66       59.19     14.78 o 
  -6   9  13       61.97       62.24     16.04 o 
  -5   9  13      252.45      288.49     15.54 o 
  -4   9  13       28.52       36.75     16.39 o 
  -3   9  13      463.83      518.92     31.53 o 
  -2   9  13       63.16       93.83     22.04 o 
  -1   9  13        4.18       23.10     26.44 o 
   0   9  13       25.57       41.16     26.09 o 
   1   9  13      194.42      138.26     26.51 o 
   2   9  13      219.30      197.83     21.54 o 
   3   9  13     1031.49      910.18     24.38 o 
   4   9  13      160.09      143.88     20.97 o 
   5   9  13      105.59       54.45     20.61 o 
   6   9  13        3.99        6.47     24.95 o 
   7   9  13       80.94       79.26     20.97 o 
   8   9  13      284.23      313.69     28.93 o 
   9   9  13       51.86       43.81     18.62 o 
  10   9  13       66.24       58.00     17.22 o 
  11   9  13        8.21       10.68     22.40 o 
 -13  10  13        5.38       36.85     16.63 o 
 -12  10  13        3.81       -5.16     18.83 o 
 -11  10  13       14.25       20.93     15.19 o 
 -10  10  13      111.29      145.69     16.24 o 
  -9  10  13        0.97      -10.23     16.49 o 
  -8  10  13      222.13      257.21     17.29 o 
  -7  10  13       59.98       83.53     16.26 o 
  -6  10  13      761.27      745.10     26.24 o 
  -5  10  13      228.03      235.01     18.10 o 
  -4  10  13     2504.22     2543.65    133.64 o 
  -3  10  13        6.96       13.51     23.49 o 
  -2  10  13        5.25      -20.69     28.29 o 
  -1  10  13       87.00       61.35     27.44 o 
   0  10  13        6.08        7.82     26.51 o 
   1  10  13      178.81      140.32     22.18 o 
   2  10  13      181.60      168.40     22.11 o 
   3  10  13      196.57      164.63     21.40 o 
   4  10  13      299.80      247.38     21.40 o 
   5  10  13       44.90       63.27     20.97 o 
   6  10  13       54.60       68.60     25.66 o 
   7  10  13       34.60       42.58     21.75 o 
   8  10  13        2.59       26.78     26.94 o 
   9  10  13       86.52      133.95     24.63 o 
  10  10  13      204.40      220.70     27.74 o 
 -12  11  13        1.44      -17.03     17.03 o 
 -11  11  13        4.57       -5.73     18.05 o 
 -10  11  13      211.96      226.21     15.78 o 
  -9  11  13        1.67       14.76     16.28 o 
  -8  11  13      340.72      351.13     15.70 o 
  -7  11  13       98.47       97.91     16.58 o 
  -6  11  13      381.23      396.68     16.36 o 
  -5  11  13        1.05        0.27     14.56 o 
  -4  11  13      447.41      469.53     32.89 o 
  -3  11  13      104.05       65.28     20.68 o 
  -2  11  13     1254.87     1162.75     27.58 o 
  -1  11  13      189.18      202.17     28.51 o 
   0  11  13      387.53      382.87     24.10 o 
   1  11  13        0.59       27.51     22.25 o 
   2  11  13       51.81       22.18     21.89 o 
   3  11  13       29.34       45.21     21.68 o 
   4  11  13        4.90       11.66     21.25 o 
   5  11  13        9.65       38.81     21.33 o 
   6  11  13       58.88       33.34     22.18 o 
   7  11  13        7.17       15.78     27.01 o 
   8  11  13      413.26      420.22    117.82 o 
   9  11  13        4.83      -13.43     17.28 o 
 -11  12  13       45.92       47.16     16.25 o 
 -10  12  13       54.69       69.76     18.21 o 
  -9  12  13        5.67       23.78     16.58 o 
  -8  12  13       18.97       14.78     15.98 o 
  -7  12  13       59.87       98.33     17.07 o 
  -6  12  13        0.70        3.41     14.94 o 
  -5  12  13      457.38      462.43     31.88 o 
  -4  12  13      556.26      550.48     32.81 o 
  -3  12  13      248.08      280.07     29.12 o 
  -2  12  13       10.23       -7.04     23.17 o 
  -1  12  13       15.40       65.68     28.86 o 
   0  12  13        6.40       27.08     23.53 o 
   1  12  13       79.61       77.77     27.87 o 
   2  12  13      142.83      162.79     27.72 o 
   3  12  13      211.17      229.96     27.23 o 
   4  12  13       23.59       35.47     21.82 o 
   5  12  13        9.98       22.53     21.89 o 
   6  12  13       17.65       16.63     22.53 o 
   7  12  13       15.42       48.84     23.25 o 
   8  12  13        3.99      -18.68     18.68 o 
  -9  13  13       13.34       24.39     16.84 o 
  -8  13  13        3.95       13.32     14.65 o 
  -7  13  13      102.38      101.74     16.49 o 
  -6  13  13        6.20       27.38     18.78 o 
  -5  13  13       50.16       60.69     19.17 o 
  -4  13  13      141.27      158.17     22.24 o 
  -3  13  13      107.30      124.67     22.38 o 
  -2  13  13        0.49      -12.51     24.60 o 
  -1  13  13       38.20       45.42     24.31 o 
   0  13  13       33.64       54.03     29.07 o 
   1  13  13       18.67       55.38     23.17 o 
   2  13  13       67.02       42.01     23.39 o 
   3  13  13      218.97      189.30     29.07 o 
   4  13  13        6.73       30.28     22.96 o 
   5  13  13       20.99       65.61     23.53 o 
   6  13  13        0.52       25.80     23.39 o 
  -7  14  13       18.23       10.65     19.54 o 
  -6  14  13       47.43       38.00     21.90 o 
  -5  14  13       57.90       51.87     20.35 o 
  -4  14  13      110.35      124.16     23.48 o 
  -3  14  13        0.83       17.21     23.82 o 
  -2  14  13       11.87       22.39     31.35 o 
  -1  14  13       43.91       59.93     24.88 o 
   0  14  13       12.37        1.92     25.16 o 
   1  14  13       45.02       51.04     24.38 o 
   2  14  13       11.38       -8.74     24.67 o 
   3  14  13       12.53       31.06     24.74 o 
   4  14  13        2.24        5.90     24.60 o 
  -2  15  13        0.14      -27.87     27.87 o 
  -1  15  13       28.65       38.74     32.63 o 
 -16   0  14        1.55        9.82     18.02 o 
 -14   0  14       73.49       88.70     16.12 o 
 -12   0  14      254.60      241.92     24.99 o 
 -10   0  14     2630.66     2609.99    138.83 o 
  -8   0  14      298.43      303.12     15.76 o 
  -6   0  14      124.41      163.94     18.67 o 
  -4   0  14    12877.99    12266.87    244.78 o 
  -2   0  14     3280.86     3034.30     33.66 o 
   0   0  14     2413.21     2286.47     37.60 o 
   2   0  14     1066.21     1058.82     31.70 o 
   4   0  14     1614.89     1784.95     95.36 o 
   6   0  14       25.48       26.23     25.52 o 
   8   0  14     1720.83     1917.96     37.39 o 
  10   0  14      236.92      234.16     29.29 o 
  12   0  14       87.07       92.20     29.43 o 
  14   0  14      581.70      525.04     34.12 o 
 -17   1  14       22.22       22.19     16.10 o 
 -16   1  14       60.52       32.72     13.21 o 
 -15   1  14        5.96       13.88     14.25 o 
 -14   1  14        3.61       24.33     11.58 o 
 -13   1  14        2.05       29.10     11.57 o 
 -12   1  14      339.55      336.87     21.16 o 
 -11   1  14      121.77      139.31     12.97 o 
 -10   1  14       50.81       48.40     12.19 o 
  -9   1  14       11.84       20.12     10.57 o 
  -8   1  14      607.86      642.35     13.11 o 
  -7   1  14        6.28        6.18     11.64 o 
  -6   1  14     5766.42     5641.33    160.81 o 
  -5   1  14      715.70      742.06     15.66 o 
  -4   1  14     1789.08     1760.81     29.71 o 
  -3   1  14      193.58      159.50     13.41 o 
  -2   1  14        7.51       10.81     12.20 o 
  -1   1  14      269.16      285.48     23.85 o 
   0   1  14     4582.11     4307.10     41.76 o 
   1   1  14     1120.05     1123.16     23.42 o 
   2   1  14     1186.38     1195.82     23.94 o 
   3   1  14       22.81       33.89     14.98 o 
   4   1  14       19.22       39.12     14.08 o 
   5   1  14      367.46      416.88     20.04 o 
   6   1  14       39.61       50.32     16.50 o 
   7   1  14      559.24      574.93     20.96 o 
   8   1  14      813.84      867.49     20.49 o 
   9   1  14       23.36       38.78     20.99 o 
  10   1  14      593.71      644.60     30.14 o 
  11   1  14        5.36      -11.09     19.55 o 
  12   1  14      303.62      320.30     21.59 o 
  13   1  14        0.80        9.12     32.73 o 
  14   1  14        0.94      -22.51     22.51 o 
 -17   2  14       14.95       18.00     13.86 o 
 -16   2  14       56.92       39.23     12.67 o 
 -15   2  14      299.47      301.09     24.73 o 
 -14   2  14        4.00        4.02     11.88 o 
 -13   2  14      165.00      195.34     13.69 o 
 -12   2  14      264.05      259.15     20.51 o 
 -11   2  14       57.94       71.77     13.16 o 
 -10   2  14      160.60      204.36     12.91 o 
  -9   2  14      426.39      360.44     18.76 o 
  -8   2  14      129.44      122.15     11.95 o 
  -7   2  14        3.90        1.85     11.70 o 
  -6   2  14       14.58       15.24     11.96 o 
  -5   2  14      318.29      320.89     15.31 o 
  -4   2  14     1629.78     1563.30     32.78 o 
  -3   2  14     1343.97     1182.05     26.64 o 
  -2   2  14       14.37       20.06     12.40 o 
  -1   2  14      271.70      273.13     17.65 o 
   0   2  14       66.70       39.93     19.59 o 
   1   2  14     3937.97     3976.68     36.65 o 
   2   2  14     1320.31     1438.27     53.00 o 
   3   2  14     1199.84     1216.83     52.83 o 
   4   2  14      129.03      124.65     16.07 o 
   5   2  14      111.33      126.05     21.15 o 
   6   2  14      870.69      940.10     30.46 o 
   7   2  14     1180.90     1345.33     65.83 o 
   8   2  14     1569.54     1672.55     72.26 o 
   9   2  14       19.26        2.26     19.41 o 
  10   2  14       49.05       69.95     17.78 o 
  11   2  14        0.60       -7.93     17.83 o 
  12   2  14       53.64       42.90     20.78 o 
  13   2  14       59.14       72.07     19.36 o 
  14   2  14      307.00      300.06     28.51 o 
 -17   3  14      306.66      305.46     14.50 o 
 -16   3  14        1.44       15.01     13.32 o 
 -15   3  14       26.13       35.60     12.05 o 
 -14   3  14       17.08       15.31     12.53 o 
 -13   3  14       75.59       51.57     14.21 o 
 -12   3  14        0.80       15.87     12.64 o 
 -11   3  14     2141.40     2090.85     81.60 o 
 -10   3  14      159.07      152.27     11.94 o 
  -9   3  14      408.35      394.33     11.94 o 
  -8   3  14       77.47       82.08     12.24 o 
  -7   3  14       22.69       37.58     10.70 o 
  -6   3  14     1625.62     1612.90     60.20 o 
  -5   3  14     2042.97     1994.52     49.09 o 
  -4   3  14       54.51       41.23     12.85 o 
  -3   3  14     4564.69     4484.88     98.12 o 
  -2   3  14      628.94      539.15     18.44 o 
  -1   3  14      376.89      410.16     28.01 o 
   0   3  14      101.58       91.16     21.56 o 
   1   3  14     1650.23     1564.76     69.73 o 
   2   3  14      168.28      126.27     20.15 o 
   3   3  14     5254.81     5420.30    217.80 o 
   4   3  14       90.46       76.44     24.78 o 
   5   3  14     1767.38     1696.47    175.94 o 
   6   3  14     1269.60     1334.64     86.40 o 
   7   3  14     1140.05     1299.43     93.83 o 
   8   3  14       17.04       36.48     19.52 o 
   9   3  14      586.18      631.47     45.07 o 
  10   3  14      146.18      169.46     25.88 o 
  11   3  14      171.74      154.09     26.34 o 
  12   3  14      138.48      143.13     47.98 o 
  13   3  14       14.47       25.01     21.35 o 
  14   3  14       24.28       43.55     20.93 o 
 -16   4  14       44.44       46.35     14.05 o 
 -15   4  14      251.91      251.96     13.57 o 
 -14   4  14      222.69      245.38     23.14 o 
 -13   4  14      205.38      235.73     21.19 o 
 -12   4  14      110.27      114.57     13.05 o 
 -11   4  14      552.03      578.78     26.01 o 
 -10   4  14        5.30       11.04     11.60 o 
  -9   4  14      577.61      568.59     28.07 o 
  -8   4  14       26.04       32.28     13.21 o 
  -7   4  14      337.54      367.99     15.89 o 
  -6   4  14      355.07      360.73     13.19 o 
  -5   4  14      713.51      716.37     19.84 o 
  -4   4  14      106.62      125.64     14.29 o 
  -3   4  14      749.96      689.01     22.10 o 
  -2   4  14      776.66      787.51     26.13 o 
  -1   4  14      380.65      378.82     22.18 o 
   0   4  14     2223.03     2090.06     34.69 o 
   1   4  14     2513.34     2375.54     33.27 o 
   2   4  14     1127.47     1006.22     30.28 o 
   3   4  14     1759.16     1638.60     31.99 o 
   4   4  14      162.21      137.05     17.55 o 
   5   4  14       61.19       74.78     18.27 o 
   6   4  14        3.87      -11.34     17.01 o 
   7   4  14      200.44      260.43     39.99 o 
   8   4  14      158.80      194.15     26.76 o 
   9   4  14       28.13       52.69     18.66 o 
  10   4  14       92.66       96.51     27.30 o 
  11   4  14        4.29       10.75     17.71 o 
  12   4  14        6.12       14.50     22.31 o 
  13   4  14       91.55      114.11     28.26 o 
 -16   5  14      138.09      155.02     13.50 o 
 -15   5  14       26.77       36.95     14.20 o 
 -14   5  14        1.69      -12.67     12.67 o 
 -13   5  14        9.87       22.44     13.65 o 
 -12   5  14      687.52      648.63     26.11 o 
 -11   5  14      801.39      852.59     49.88 o 
 -10   5  14        0.92       -9.41     12.39 o 
  -9   5  14       22.15       47.68     12.23 o 
  -8   5  14        2.97       25.03     12.04 o 
  -7   5  14       58.62       56.52     12.50 o 
  -6   5  14      256.53      293.04     19.69 o 
  -5   5  14     1050.52     1084.80     26.79 o 
  -4   5  14      160.47      101.74     14.30 o 
  -3   5  14     1732.84     1762.74     60.14 o 
  -2   5  14      114.93      128.01     16.62 o 
  -1   5  14      814.68      834.83     23.81 o 
   0   5  14     1641.03     1572.06     28.15 o 
   1   5  14     4814.33     4444.14     43.86 o 
   2   5  14       58.20       30.71     21.75 o 
   3   5  14      287.85      251.71     26.16 o 
   4   5  14     1632.91     1423.35     30.14 o 
   5   5  14        7.76        9.89     17.86 o 
   6   5  14      139.25      107.54     21.55 o 
   7   5  14      659.43      732.42     50.33 o 
   8   5  14      174.76      163.99     23.06 o 
   9   5  14      330.80      373.02     23.48 o 
  10   5  14       14.74       37.96     21.32 o 
  11   5  14        7.87       38.79     34.30 o 
  12   5  14        1.24       -6.66     18.78 o 
  13   5  14        8.05       33.57     19.91 o 
 -16   6  14      160.67      145.34     17.09 o 
 -15   6  14      136.88      153.92     13.96 o 
 -14   6  14       29.12       25.89     12.24 o 
 -13   6  14       83.24       98.82     14.06 o 
 -12   6  14      122.33      126.93     14.90 o 
 -11   6  14       25.61       28.42     13.01 o 
 -10   6  14      299.97      370.98     15.27 o 
  -9   6  14      104.46      149.17     13.39 o 
  -8   6  14       88.88      100.28     12.49 o 
  -7   6  14      132.90      129.63     13.40 o 
  -6   6  14        1.84       -2.08     13.16 o 
  -5   6  14       13.18       11.08     15.22 o 
  -4   6  14     2602.83     2598.44     58.69 o 
  -3   6  14        1.53       10.22     16.26 o 
  -2   6  14      389.29      465.85     19.98 o 
  -1   6  14        0.44      -16.35     21.47 o 
   0   6  14      461.36      408.25     22.96 o 
   1   6  14     1160.80     1032.52     25.59 o 
   2   6  14     1685.75     1564.60     31.42 o 
   3   6  14      234.78      212.05     25.95 o 
   4   6  14      554.55      481.61     22.18 o 
   5   6  14      209.80      173.09     25.16 o 
   6   6  14       14.76       49.40     24.17 o 
   7   6  14        8.79        0.40     14.56 o 
   8   6  14     1092.01     1216.63    116.94 o 
   9   6  14        9.97       48.66     20.23 o 
  10   6  14       29.81       25.92     20.92 o 
  11   6  14        4.35        7.83     22.76 o 
  12   6  14       10.71      -15.06     25.41 o 
  13   6  14       13.81       36.64     21.45 o 
 -15   7  14        4.59       28.42     17.18 o 
 -14   7  14        0.06        9.28     18.89 o 
 -13   7  14        2.22       22.43     19.44 o 
 -12   7  14      629.88      634.91     35.06 o 
 -11   7  14      278.67      282.68     15.71 o 
 -10   7  14        2.67       29.68     18.71 o 
  -9   7  14      207.56      205.79     14.72 o 
  -8   7  14       79.57       84.34     14.26 o 
  -7   7  14     1705.72     1684.19     38.83 o 
  -6   7  14     1465.72     1467.23     37.65 o 
  -5   7  14      577.31      571.13     16.65 o 
  -4   7  14      106.01      104.26     16.16 o 
  -3   7  14      739.93      744.73     17.72 o 
  -2   7  14      576.67      583.90     27.79 o 
  -1   7  14       56.74       53.46     21.25 o 
   0   7  14     1624.06     1468.63     27.01 o 
   1   7  14       74.92       45.71     20.97 o 
   2   7  14      151.23      149.99     25.45 o 
   3   7  14      625.91      573.88     22.82 o 
   4   7  14     2371.10     1968.51     28.86 o 
   5   7  14      341.55      299.77     21.47 o 
   6   7  14      890.53      683.99     23.32 o 
   7   7  14      113.86      119.99     21.40 o 
   8   7  14       30.25       15.95     16.97 o 
   9   7  14        9.39       36.84     24.70 o 
  10   7  14      178.43      221.90     24.51 o 
  11   7  14       43.76       41.96     21.48 o 
  12   7  14       12.34       32.14     22.25 o 
 -14   8  14      106.85      100.90     18.66 o 
 -13   8  14        4.72       29.77     14.54 o 
 -12   8  14      317.04      304.26     17.03 o 
 -11   8  14      121.87      134.15     15.66 o 
 -10   8  14      140.12      159.01     16.49 o 
  -9   8  14       85.95       67.83     17.91 o 
  -8   8  14        2.43       34.19     15.88 o 
  -7   8  14       20.99       58.76     17.12 o 
  -6   8  14       60.60       67.45     15.81 o 
  -5   8  14       13.73       29.21     14.67 o 
  -4   8  14      447.78      476.10     17.70 o 
  -3   8  14      913.91      936.76     89.85 o 
  -2   8  14      101.41      101.87     26.59 o 
  -1   8  14      302.99      284.84     22.46 o 
   0   8  14      341.74      296.57     22.32 o 
   1   8  14      407.49      377.54     26.94 o 
   2   8  14     2058.49     1911.35     29.00 o 
   3   8  14        2.57       13.93     20.83 o 
   4   8  14      142.55      124.04     20.97 o 
   5   8  14       57.74       53.03     20.40 o 
   6   8  14       16.21       47.49     20.76 o 
   7   8  14       65.88       62.20     21.25 o 
   8   8  14     1014.97     1053.16    204.73 o 
   9   8  14       42.67       54.77     16.92 o 
  10   8  14        0.06       18.21     21.90 o 
  11   8  14       16.02       21.13     22.05 o 
 -14   9  14        3.32       19.84     17.34 o 
 -13   9  14       57.69       48.34     15.84 o 
 -12   9  14       81.59      105.86     27.72 o 
 -11   9  14      175.92      176.82     15.89 o 
 -10   9  14       17.03       38.36     15.67 o 
  -9   9  14        4.33       -3.21     17.04 o 
  -8   9  14       26.94       39.07     18.69 o 
  -7   9  14       73.46       91.58     17.75 o 
  -6   9  14      580.52      573.14     43.07 o 
  -5   9  14      588.50      594.46     30.02 o 
  -4   9  14       44.17       55.46     15.90 o 
  -3   9  14      106.22      116.30     22.89 o 
  -2   9  14      264.30      316.05     27.44 o 
  -1   9  14       33.89       43.08     26.80 o 
   0   9  14      839.44      780.17     29.15 o 
   1   9  14        1.77      -26.44     26.44 o 
   2   9  14      103.82      107.84     21.47 o 
   3   9  14      223.02      199.89     26.30 o 
   4   9  14       18.14       39.03     25.45 o 
   5   9  14       27.22       71.09     25.45 o 
   6   9  14      232.72      195.63     21.82 o 
   7   9  14      107.92       98.52     21.82 o 
   8   9  14        8.97       11.38     16.51 o 
   9   9  14      311.02      328.02     70.66 o 
  10   9  14       11.92       30.43     19.63 o 
  11   9  14      134.35      131.19     18.62 o 
 -13  10  14        0.78        6.76     15.95 o 
 -12  10  14        4.37       11.12     24.15 o 
 -11  10  14      287.46      310.76     25.93 o 
 -10  10  14       41.79       29.48     15.49 o 
  -9  10  14      340.57      340.85     15.64 o 
  -8  10  14       41.92       60.05     16.69 o 
  -7  10  14       88.74      115.67     18.13 o 
  -6  10  14        2.83       16.19     17.18 o 
  -5  10  14      619.41      647.11     46.50 o 
  -4  10  14      461.13      471.51     28.08 o 
  -3  10  14     1065.08     1070.48     27.30 o 
  -2  10  14       10.38        0.36     22.46 o 
  -1  10  14      352.44      340.71     23.53 o 
   0  10  14      345.84      319.89     27.72 o 
   1  10  14      352.44      305.31     22.68 o 
   2  10  14      361.88      286.69     27.15 o 
   3  10  14       97.36       42.94     21.82 o 
   4  10  14       31.77        8.53     21.33 o 
   5  10  14       68.54       78.98     26.02 o 
   6  10  14       17.22       52.75     21.54 o 
   7  10  14      608.47      489.71     24.10 o 
   8  10  14        0.18       18.42     18.20 o 
   9  10  14       12.84       21.10     17.06 o 
  10  10  14       16.76       19.57     17.81 o 
 -12  11  14        4.97      -19.15     19.15 o 
 -11  11  14       79.74       89.22     17.14 o 
 -10  11  14       10.85       15.24     16.89 o 
  -9  11  14      225.28      261.16     17.52 o 
  -8  11  14        0.71       29.28     17.56 o 
  -7  11  14      335.46      343.98     16.28 o 
  -6  11  14        6.47       34.46     14.67 o 
  -5  11  14     1355.77     1384.66     84.79 o 
  -4  11  14       28.41       31.54     23.06 o 
  -3  11  14        7.70       38.95     29.22 o 
  -2  11  14       12.70       37.82     22.82 o 
  -1  11  14       36.67       61.35     22.75 o 
   0  11  14       50.34        1.35     28.22 o 
   1  11  14      874.63      806.82     25.31 o 
   2  11  14       16.35       -8.74     21.75 o 
   3  11  14      156.25      131.58     22.46 o 
   4  11  14        1.91        9.60     21.54 o 
   5  11  14        4.40        6.26     26.51 o 
   6  11  14        1.75        5.90     22.18 o 
   7  11  14       27.40       73.15     22.53 o 
   8  11  14        5.63       13.57     47.41 o 
   9  11  14      115.23      149.98     19.81 o 
 -10  12  14      120.45      140.28     17.67 o 
  -9  12  14       99.82      122.41     18.69 o 
  -8  12  14      102.39      102.88     16.41 o 
  -7  12  14       21.58       47.77     18.05 o 
  -6  12  14        1.52       29.94     15.97 o 
  -5  12  14       94.57       74.59     19.25 o 
  -4  12  14      283.52      251.07     21.58 o 
  -3  12  14       99.76       95.40     24.67 o 
  -2  12  14      314.70      304.10     29.57 o 
  -1  12  14       39.30       15.57     23.53 o 
   0  12  14        6.61       31.99     22.53 o 
   1  12  14      145.19       92.84     28.08 o 
   2  12  14        4.25        4.05     27.51 o 
   3  12  14        3.13       -8.46     27.51 o 
   4  12  14        3.20      -18.77     21.89 o 
   5  12  14        6.15        2.06     27.94 o 
   6  12  14        0.24       26.16     22.68 o 
   7  12  14      113.83       87.58     23.96 o 
  -8  13  14        6.53        0.81     15.35 o 
  -7  13  14        0.13        8.15     16.31 o 
  -6  13  14       49.91       69.99     19.44 o 
  -5  13  14      124.88       91.55     20.82 o 
  -4  13  14       21.23       58.03     25.29 o 
  -3  13  14        8.20      -14.93     24.95 o 
  -2  13  14       39.10       69.31     24.45 o 
  -1  13  14       16.52       -4.83     23.74 o 
   0  13  14       64.10       28.58     23.74 o 
   1  13  14       35.99       50.04     23.67 o 
   2  13  14        0.46      -23.81     23.81 o 
   3  13  14      173.62       92.27     29.22 o 
   4  13  14      128.45      133.36     23.46 o 
   5  13  14        0.19       26.87     28.65 o 
   6  13  14       74.02       50.40     24.17 o 
  -6  14  14       49.52       42.52     23.10 o 
  -5  14  14       65.52       43.19     21.13 o 
  -4  14  14       18.52       40.45     32.84 o 
  -3  14  14       97.28       61.63     26.30 o 
  -2  14  14        4.53       32.27     25.59 o 
  -1  14  14       58.21       40.73     31.06 o 
   0  14  14       47.07       58.08     31.14 o 
   1  14  14       10.56       36.68     30.78 o 
   2  14  14      282.14      272.12     25.73 o 
   3  14  14       26.34        1.56     24.81 o 
 -17   0  15        3.45       45.90     21.40 o 
 -15   0  15       26.30       38.11     16.54 o 
 -13   0  15       44.65       48.45     36.72 o 
 -11   0  15      371.91      373.38     20.37 o 
  -9   0  15     4165.97     3808.39    165.88 o 
  -7   0  15     3918.92     3819.93    192.14 o 
  -5   0  15      998.47     1084.21     26.30 o 
  -3   0  15      435.30      439.27     19.10 o 
  -1   0  15     2533.60     2500.73     37.89 o 
   1   0  15      324.82      289.18     26.44 o 
   3   0  15      417.00      407.11     28.36 o 
   5   0  15      164.58      161.76     19.33 o 
   7   0  15     1728.69     1830.60     36.96 o 
   9   0  15      455.09      513.45     29.86 o 
  11   0  15        0.31      -12.65     28.22 o 
  13   0  15       27.68       70.87     30.28 o 
 -17   1  15        6.45       17.28     13.15 o 
 -16   1  15        2.71       20.73     18.78 o 
 -15   1  15        1.74       17.39     12.21 o 
 -14   1  15        0.96        1.56     12.30 o 
 -13   1  15       16.87       31.25     14.54 o 
 -12   1  15       37.94       61.03     13.98 o 
 -11   1  15     2264.81     2339.42     87.34 o 
 -10   1  15      247.16      258.67     11.92 o 
  -9   1  15      707.74      649.07     20.36 o 
  -8   1  15       68.70       62.51     12.19 o 
  -7   1  15       40.36       30.10     11.55 o 
  -6   1  15      292.57      289.74     13.87 o 
  -5   1  15     5812.70     5983.74    104.24 o 
  -4   1  15      221.12      185.78     13.39 o 
  -3   1  15      511.77      423.02     13.73 o 
  -2   1  15      150.08      155.89     12.79 o 
  -1   1  15      377.34      420.19     19.27 o 
   0   1  15     1064.12     1065.54     23.09 o 
   1   1  15      912.76      916.85     37.96 o 
   2   1  15      705.53      746.37     22.58 o 
   3   1  15      272.42      267.07     16.07 o 
   4   1  15       17.19       36.67     15.87 o 
   5   1  15      148.67      139.60     13.56 o 
   6   1  15      122.43      139.56     19.05 o 
   7   1  15     1565.06     1762.64     50.76 o 
   8   1  15      252.87      233.74     20.56 o 
   9   1  15      882.97      940.30     52.35 o 
  10   1  15        5.71       28.19     19.62 o 
  11   1  15      257.23      281.58     20.61 o 
  12   1  15       10.79       43.78     20.80 o 
  13   1  15      443.24      423.55     23.17 o 
  14   1  15        0.29        1.37     20.15 o 
 -17   2  15        4.47       14.93     27.79 o 
 -16   2  15        2.02       -1.03     12.89 o 
 -15   2  15       45.97       49.50     19.37 o 
 -14   2  15       38.32       56.77     14.76 o 
 -13   2  15      108.34      104.08     12.68 o 
 -12   2  15      612.10      563.92     22.61 o 
 -11   2  15        2.03       11.85     13.37 o 
 -10   2  15       42.47       54.33     11.62 o 
  -9   2  15        9.49       23.33     11.10 o 
  -8   2  15      112.11      118.26     11.73 o 
  -7   2  15      235.46      279.14     13.18 o 
  -6   2  15      904.02      862.49     20.60 o 
  -5   2  15      282.73      275.29     14.28 o 
  -4   2  15     2672.05     2476.42     72.84 o 
  -3   2  15       23.92       17.30     12.63 o 
  -2   2  15      102.17      133.13     11.92 o 
  -1   2  15      354.81      331.99     19.63 o 
   0   2  15      995.79      888.80     21.02 o 
   1   2  15        8.37       18.73     20.89 o 
   2   2  15     1144.51     1131.79     39.78 o 
   3   2  15      413.98      428.89     18.10 o 
   4   2  15      316.21      365.74     18.43 o 
   5   2  15      180.18      171.64     16.62 o 
   6   2  15      381.21      382.24     18.96 o 
   7   2  15      107.27       92.98     18.49 o 
   8   2  15      559.11      615.29     42.58 o 
   9   2  15      681.12      724.54     53.71 o 
  10   2  15       60.34       58.81     17.92 o 
  11   2  15      127.10      134.10     18.46 o 
  12   2  15        0.05        3.08     22.48 o 
  13   2  15       15.89       36.40     19.54 o 
 -16   3  15      320.03      314.91     17.82 o 
 -15   3  15       85.94       73.72     13.27 o 
 -14   3  15      276.37      269.96     13.39 o 
 -13   3  15        6.89       18.29     12.47 o 
 -12   3  15      128.95      134.10     13.03 o 
 -11   3  15      415.60      413.80     31.15 o 
 -10   3  15     1239.11     1218.99     53.00 o 
  -9   3  15       67.07       72.02     13.41 o 
  -8   3  15      382.46      366.24     14.36 o 
  -7   3  15       59.38       51.14     12.36 o 
  -6   3  15       18.23       37.62     12.48 o 
  -5   3  15      569.69      597.04     21.28 o 
  -4   3  15      755.36      777.62     24.64 o 
  -3   3  15       57.21       39.78     12.47 o 
  -2   3  15      493.13      527.41     16.56 o 
  -1   3  15      134.60      144.16     18.30 o 
   0   3  15     1826.33     1752.81    136.98 o 
   1   3  15        0.63       -6.22     23.50 o 
   2   3  15     1017.99     1126.07     40.18 o 
   3   3  15      142.90      140.92     19.26 o 
   4   3  15      432.41      409.79     16.77 o 
   5   3  15      263.51      250.57     18.16 o 
   6   3  15     1827.99     1909.18    138.62 o 
   7   3  15       96.00       89.82     21.16 o 
   8   3  15      207.78      257.27     20.40 o 
   9   3  15      340.58      339.90     50.44 o 
  10   3  15        1.36       -7.09     20.91 o 
  11   3  15       32.11       68.82     19.96 o 
  12   3  15       90.77       93.64     20.99 o 
  13   3  15      141.85      106.72     27.08 o 
 -16   4  15        0.27       22.69     14.47 o 
 -15   4  15        0.10       16.31     24.28 o 
 -14   4  15       40.21       57.54     12.62 o 
 -13   4  15      217.70      224.87     13.23 o 
 -12   4  15      545.61      515.85     25.71 o 
 -11   4  15      508.70      550.04     25.11 o 
 -10   4  15      159.24      165.39     14.06 o 
  -9   4  15      166.41      172.06     13.13 o 
  -8   4  15      190.95      207.01     12.92 o 
  -7   4  15      125.81      139.85     12.12 o 
  -6   4  15     1473.66     1433.37     55.76 o 
  -5   4  15       29.26       31.94     12.44 o 
  -4   4  15     1665.54     1621.15     49.11 o 
  -3   4  15       54.93       53.47     13.61 o 
  -2   4  15       23.60       38.41     15.06 o 
  -1   4  15        0.31        4.90     25.45 o 
   0   4  15     2023.09     1917.68     30.85 o 
   1   4  15      179.18      167.48     27.51 o 
   2   4  15     2281.85     2173.31     36.04 o 
   3   4  15     1612.41     1397.83     27.08 o 
   4   4  15      218.01      227.57     21.03 o 
   5   4  15      332.89      322.06     28.22 o 
   6   4  15      626.65      563.47     38.16 o 
   7   4  15      120.47      130.94     19.26 o 
   8   4  15      793.70      853.82    118.32 o 
   9   4  15       22.61       32.83     18.78 o 
  10   4  15       10.27       22.75     17.83 o 
  11   4  15       28.37       29.92     23.53 o 
  12   4  15       23.05       18.46     20.73 o 
  13   4  15       31.66       47.58     21.29 o 
 -16   5  15      140.79      149.28     16.14 o 
 -15   5  15      119.92      114.52     13.28 o 
 -14   5  15       41.21       37.73     14.55 o 
 -13   5  15       49.68       77.67     13.22 o 
 -12   5  15      167.61      161.71     14.17 o 
 -11   5  15       91.47      133.04     13.93 o 
 -10   5  15      325.87      350.42     13.34 o 
  -9   5  15       12.29       21.01     12.14 o 
  -8   5  15       12.96        3.46     12.17 o 
  -7   5  15      116.41      128.52     13.30 o 
  -6   5  15     1165.12     1142.53     32.70 o 
  -5   5  15      769.16      767.78     27.55 o 
  -4   5  15     2119.53     2072.37     61.05 o 
  -3   5  15       24.38       35.30     14.75 o 
  -2   5  15       34.27       61.29     16.90 o 
  -1   5  15      241.89      189.30     26.66 o 
   0   5  15      659.54      636.43     28.65 o 
   1   5  15     1563.92     1460.81     32.70 o 
   2   5  15      945.65      922.55     24.74 o 
   3   5  15      444.76      458.50     26.66 o 
   4   5  15       11.39       30.64     24.81 o 
   5   5  15       24.18       20.05     20.40 o 
   6   5  15       69.48       65.60     17.39 o 
   7   5  15      328.91      335.83     28.67 o 
   8   5  15        5.96        0.42     22.97 o 
   9   5  15       11.15       26.69     21.34 o 
  10   5  15       56.97       86.80     22.33 o 
  11   5  15        2.13       13.88     20.57 o 
  12   5  15        8.64       48.06     23.96 o 
  13   5  15        3.35       51.18     21.20 o 
 -15   6  15        4.91       25.27     14.84 o 
 -14   6  15        0.24       25.16     14.87 o 
 -13   6  15      368.54      337.81     23.12 o 
 -12   6  15      400.38      436.45     27.10 o 
 -11   6  15       59.94       66.03     13.22 o 
 -10   6  15        2.14        5.29     12.81 o 
  -9   6  15       74.68       77.69     12.62 o 
  -8   6  15      222.69      206.22     12.61 o 
  -7   6  15     1071.25     1120.24     34.16 o 
  -6   6  15      161.27      172.23     13.70 o 
  -5   6  15      141.62      137.38     14.71 o 
  -4   6  15      387.61      378.98     18.47 o 
  -3   6  15     1598.77     1673.02     96.60 o 
  -2   6  15       84.80      102.22     21.33 o 
  -1   6  15     2871.70     2853.52     34.83 o 
   0   6  15       78.68      102.72     21.97 o 
   1   6  15        1.45       32.77     26.37 o 
   2   6  15      300.59      267.42     26.87 o 
   3   6  15     1336.57     1156.99     30.35 o 
   4   6  15      275.06      237.85     21.11 o 
   5   6  15      103.52      101.94     25.38 o 
   6   6  15      142.23      156.18     25.24 o 
   7   6  15      116.27      110.98     25.96 o 
   8   6  15      118.48      141.77     16.71 o 
   9   6  15      167.45      196.44     37.50 o 
  10   6  15      133.98      129.69     20.52 o 
  11   6  15        4.84       48.63     23.03 o 
  12   6  15       19.67       24.70     23.99 o 
 -15   7  15       35.40       82.55     23.06 o 
 -14   7  15       13.81       21.44     20.36 o 
 -13   7  15      207.15      264.30     29.66 o 
 -12   7  15       89.70       92.62     17.96 o 
 -11   7  15     1036.46     1062.56     70.21 o 
 -10   7  15        0.02      -12.42     14.95 o 
  -9   7  15       20.37       34.98     22.25 o 
  -8   7  15       34.73       48.50     14.39 o 
  -7   7  15       28.55       43.28     14.75 o 
  -6   7  15      363.43      378.09     16.66 o 
  -5   7  15     1161.08     1105.80     35.33 o 
  -4   7  15      967.46      957.16     36.41 o 
  -3   7  15        8.09      -12.03     31.06 o 
  -2   7  15      822.71      754.29     24.52 o 
  -1   7  15      366.46      350.38     22.61 o 
   0   7  15      191.77      180.06     27.08 o 
   1   7  15     2502.65     2301.83     31.35 o 
   2   7  15      130.37       94.33     21.75 o 
   3   7  15      210.52      162.86     26.59 o 
   4   7  15       16.22       51.75     20.90 o 
   5   7  15      112.48       63.91     21.11 o 
   6   7  15       23.18       32.63     20.90 o 
   7   7  15      974.50      878.26     24.81 o 
   8   7  15       55.67       40.10     19.05 o 
   9   7  15       40.07       29.30     17.14 o 
  10   7  15       39.66       60.11     25.45 o 
  11   7  15        4.40       14.18     22.22 o 
  12   7  15       54.83       52.77     22.49 o 
 -14   8  15        1.13       -1.34     16.10 o 
 -13   8  15      284.80      253.11     15.35 o 
 -12   8  15       39.30       42.48     16.59 o 
 -11   8  15      267.88      289.54     17.98 o 
 -10   8  15       34.17       40.80     15.37 o 
  -9   8  15        9.25       26.33     17.70 o 
  -8   8  15      477.26      530.41     19.78 o 
  -7   8  15       98.92       89.55     14.98 o 
  -6   8  15        6.48        6.42     16.05 o 
  -5   8  15        1.29       24.43     16.40 o 
  -4   8  15        0.48        9.49     15.77 o 
  -3   8  15      323.54      348.84     44.54 o 
  -2   8  15       40.76       46.77     21.68 o 
  -1   8  15       56.37       65.90     21.61 o 
   0   8  15      103.51      126.96     21.54 o 
   1   8  15       33.73       38.32     21.75 o 
   2   8  15        0.57       -2.35     21.40 o 
   3   8  15     1454.35     1224.17     26.30 o 
   4   8  15       34.88       52.82     25.73 o 
   5   8  15      100.13      125.04     25.66 o 
   6   8  15       38.65       25.73     21.33 o 
   7   8  15       34.92       56.09     26.80 o 
   8   8  15      100.41      127.17     45.60 o 
   9   8  15      135.21      128.72     58.68 o 
  10   8  15       50.96       72.39     16.59 o 
  11   8  15        2.22       -8.66     17.15 o 
 -13   9  15        0.14       -0.29     17.08 o 
 -12   9  15       54.11       49.06     15.74 o 
 -11   9  15      120.92      131.64     18.23 o 
 -10   9  15      282.00      290.71     16.71 o 
  -9   9  15        3.01       21.68     16.47 o 
  -8   9  15        2.95       11.10     15.21 o 
  -7   9  15        0.07      -14.18     15.17 o 
  -6   9  15       20.00       52.18     15.43 o 
  -5   9  15     1039.89     1038.77     52.29 o 
  -4   9  15      221.88      200.11     19.39 o 
  -3   9  15       46.70       53.46     27.79 o 
  -2   9  15      204.34      184.25     27.44 o 
  -1   9  15       73.63       74.71     26.87 o 
   0   9  15      141.39      144.16     27.23 o 
   1   9  15     1227.18     1086.33     25.88 o 
   2   9  15        5.77       55.38     21.25 o 
   3   9  15        6.68       33.48     20.83 o 
   4   9  15      512.65      462.63     22.68 o 
   5   9  15      187.72      139.75     22.11 o 
   6   9  15      476.93      402.77     22.96 o 
   7   9  15       83.21       77.91     27.15 o 
   8   9  15       55.50       56.59     18.83 o 
   9   9  15       58.15       65.86     17.30 o 
  10   9  15       16.76       57.74     21.62 o 
 -12  10  15       61.31       51.51     16.46 o 
 -11  10  15        1.19       -6.43     32.31 o 
 -10  10  15      305.33      312.70     22.18 o 
  -9  10  15      103.68      104.07     17.19 o 
  -8  10  15      714.84      702.57     17.23 o 
  -7  10  15       48.20       42.29     19.92 o 
  -6  10  15      798.94      857.18     29.85 o 
  -5  10  15       22.28       30.16     17.63 o 
  -4  10  15      251.88      254.06     29.78 o 
  -3  10  15      320.36      350.67     24.74 o 
  -2  10  15      182.83      176.29     22.82 o 
  -1  10  15      136.10      130.58     22.61 o 
   0  10  15      442.64      512.24     28.93 o 
   1  10  15      109.66       90.78     22.32 o 
   2  10  15      272.22      214.04     27.44 o 
   3  10  15        1.94       -8.39     26.23 o 
   4  10  15        2.94       47.41     26.30 o 
   5  10  15        6.82      -21.68     21.68 o 
   6  10  15       19.61      -26.73     27.30 o 
   7  10  15        0.17        7.54     27.51 o 
   8  10  15      391.59      402.16     75.56 o 
   9  10  15        0.04       -2.08     17.71 o 
 -11  11  15       14.17       35.82     19.99 o 
 -10  11  15      271.88      283.88     20.68 o 
  -9  11  15       58.57       87.56     17.58 o 
  -8  11  15        2.51       23.29     15.88 o 
  -7  11  15       34.29       64.52     20.03 o 
  -6  11  15      279.54      294.84     16.48 o 
  -5  11  15        1.46       -0.41     15.72 o 
  -4  11  15     1086.97     1072.40     28.08 o 
  -3  11  15       41.67       68.17     23.53 o 
  -2  11  15      325.16      317.40     29.07 o 
  -1  11  15       20.59       48.27     23.17 o 
   0  11  15       39.72       54.38     27.79 o 
   1  11  15        8.00       44.57     22.46 o 
   2  11  15      114.58      106.34     23.17 o 
   3  11  15      106.70       71.87     22.25 o 
   4  11  15       44.28       20.12     21.75 o 
   5  11  15        5.74      -22.32     22.32 o 
   6  11  15      198.08      169.54     28.29 o 
   7  11  15        0.14      -23.25     28.86 o 
   8  11  15       18.34       55.50     21.56 o 
 -10  12  15      108.14      117.21     18.66 o 
  -9  12  15       80.61      125.00     24.72 o 
  -8  12  15       21.66       32.33     19.47 o 
  -7  12  15       81.51       80.42     15.10 o 
  -6  12  15      283.71      287.99     17.24 o 
  -5  12  15       13.88       18.43     20.26 o 
  -4  12  15      155.81      166.41     30.99 o 
  -3  12  15       33.78       -4.12     24.38 o 
  -2  12  15        7.68       -8.10     23.81 o 
  -1  12  15      226.73      208.07     24.31 o 
   0  12  15      136.59      100.94     28.43 o 
   1  12  15        8.87       -6.75     28.51 o 
   2  12  15      236.06      205.65     28.51 o 
   3  12  15       28.64        4.27     27.44 o 
   4  12  15        6.24      -10.81     22.82 o 
   5  12  15       22.92       80.68     28.51 o 
   6  12  15        0.47       34.41     28.65 o 
  -8  13  15       18.43       47.36     23.91 o 
  -7  13  15        2.45       22.19     16.94 o 
  -6  13  15        0.68       30.32     20.33 o 
  -5  13  15      141.28      130.75     25.69 o 
  -4  13  15       35.57       38.03     25.88 o 
  -3  13  15        2.53      100.09     30.57 o 
  -2  13  15        2.00       -4.05     24.67 o 
  -1  13  15       29.66       43.22     24.10 o 
   0  13  15        5.24       28.51     24.38 o 
   1  13  15      170.52      136.41     24.60 o 
   2  13  15        8.56       15.00     23.74 o 
   3  13  15        0.57      -29.36     29.36 o 
   4  13  15       52.36       69.02     23.96 o 
   5  13  15       31.49       -0.07     29.86 o 
  -5  14  15        9.21       54.81     26.87 o 
  -4  14  15       14.87        5.90     27.15 o 
  -3  14  15        2.79       55.38     31.85 o 
  -2  14  15        0.00      -27.51     31.99 o 
  -1  14  15        3.56       42.86     25.45 o 
   0  14  15       88.29      111.04     25.80 o 
   1  14  15      101.65       90.14     31.28 o 
 -16   0  16       30.21       15.56     32.63 o 
 -14   0  16      108.39       77.29     17.64 o 
 -12   0  16     1506.06     1331.98     42.15 o 
 -10   0  16      145.61      161.63     18.11 o 
  -8   0  16      110.02      112.96     16.71 o 
  -6   0  16     5162.76     5185.40    140.57 o 
  -4   0  16     2297.94     2234.64     41.80 o 
  -2   0  16       44.44       48.84     17.76 o 
   0   0  16      433.93      430.00     30.99 o 
   2   0  16       16.27       21.68     26.66 o 
   4   0  16       34.11       38.12     20.22 o 
   6   0  16     1017.24      998.24     50.68 o 
   8   0  16     1268.66     1271.65     38.32 o 
  10   0  16      367.80      384.79     29.07 o 
  12   0  16      427.01      418.55     31.28 o 
 -16   1  16       78.06       68.91     13.62 o 
 -15   1  16       14.44       28.81     13.62 o 
 -14   1  16       18.87       27.98     12.03 o 
 -13   1  16        2.31        8.20     12.82 o 
 -12   1  16        4.34       24.67     11.49 o 
 -11   1  16      174.64      200.10     14.31 o 
 -10   1  16     1716.16     1690.53     49.05 o 
  -9   1  16      103.18       92.66     12.80 o 
  -8   1  16      719.54      738.49     26.52 o 
  -7   1  16        8.10       20.88     11.12 o 
  -6   1  16      220.43      193.87     13.48 o 
  -5   1  16      701.73      703.30     14.80 o 
  -4   1  16     2515.01     2375.28     51.47 o 
  -3   1  16      393.98      385.87     12.82 o 
  -2   1  16       97.44       75.32     12.95 o 
  -1   1  16       31.38       50.30     18.76 o 
   0   1  16      655.00      670.69     20.78 o 
   1   1  16       86.95      101.42     20.48 o 
   2   1  16     1047.10     1056.77     24.35 o 
   3   1  16       66.02       82.40     16.95 o 
   4   1  16      206.22      212.88     17.13 o 
   5   1  16      382.58      391.63     14.61 o 
   6   1  16      817.46      841.84     39.69 o 
   7   1  16       63.22       67.42     21.18 o 
   8   1  16     1565.39     1640.79     37.68 o 
   9   1  16       28.08       51.88     21.07 o 
  10   1  16        0.52        6.17     27.26 o 
  11   1  16       28.26       52.74     20.15 o 
  12   1  16       62.71       65.56     24.17 o 
  13   1  16       33.11       72.58     21.92 o 
 -16   2  16        7.06       11.83     12.33 o 
 -15   2  16       12.22       12.90     12.77 o 
 -14   2  16        0.16       10.10     13.23 o 
 -13   2  16       12.25       19.14     14.17 o 
 -12   2  16      643.76      615.46     34.62 o 
 -11   2  16      476.49      516.79     16.63 o 
 -10   2  16      170.52      168.93     12.72 o 
  -9   2  16       76.81       67.74     12.61 o 
  -8   2  16      772.13      729.48     16.01 o 
  -7   2  16        7.71       15.88     12.59 o 
  -6   2  16      204.43      264.54     12.39 o 
  -5   2  16     1683.76     1715.50     50.59 o 
  -4   2  16        2.68        6.65     14.02 o 
  -3   2  16      953.94     1050.26     30.87 o 
  -2   2  16       28.55       56.01     12.90 o 
  -1   2  16     1204.68     1148.73     62.70 o 
   0   2  16        2.49       -5.15     20.72 o 
   1   2  16      164.63      180.53     21.64 o 
   2   2  16      954.27      971.72     34.89 o 
   3   2  16      210.04      210.97     17.81 o 
   4   2  16     1195.20     1220.98     54.10 o 
   5   2  16     1177.76     1125.14     46.08 o 
   6   2  16      666.16      681.74     31.63 o 
   7   2  16      147.37      186.46     21.75 o 
   8   2  16      480.19      477.31     29.57 o 
   9   2  16       69.22       77.59     18.80 o 
  10   2  16      179.01      209.77     21.81 o 
  11   2  16       48.23       86.32     23.42 o 
  12   2  16      194.77      197.46     21.56 o 
  13   2  16        8.37        6.44     19.62 o 
 -16   3  16       14.62       39.11     13.77 o 
 -15   3  16      179.11      182.11     12.93 o 
 -14   3  16        5.58       18.57     13.00 o 
 -13   3  16      531.77      490.27     28.44 o 
 -12   3  16      144.94      173.90     12.89 o 
 -11   3  16       62.76       92.03     21.67 o 
 -10   3  16      513.28      516.92     20.40 o 
  -9   3  16      453.68      423.28     20.58 o 
  -8   3  16      331.71      324.98     13.07 o 
  -7   3  16     1375.40     1288.57     45.51 o 
  -6   3  16      151.24      168.07     12.10 o 
  -5   3  16      467.34      464.86     14.89 o 
  -4   3  16       11.99        5.40     13.19 o 
  -3   3  16      100.03      112.52     13.70 o 
  -2   3  16      274.52      275.15     14.34 o 
  -1   3  16        4.39       34.97     20.70 o 
   0   3  16      305.07      336.40     23.53 o 
   1   3  16     5515.38     5601.75    264.89 o 
   2   3  16       68.08       90.68     18.14 o 
   3   3  16      566.21      581.23     18.52 o 
   4   3  16      198.44      187.26     18.83 o 
   5   3  16        0.48       15.07     17.62 o 
   6   3  16      118.56      112.60     13.87 o 
   7   3  16     1172.30     1178.32     87.55 o 
   8   3  16      351.99      325.13     44.93 o 
   9   3  16       66.94       86.41     21.19 o 
  10   3  16        2.59        3.57     17.60 o 
  11   3  16       32.75       35.80     20.30 o 
  12   3  16       14.14        4.20     21.40 o 
  13   3  16      154.23      172.50     32.63 o 
 -16   4  16      107.76       95.99     13.05 o 
 -15   4  16       11.87        9.80     13.58 o 
 -14   4  16       20.71       32.19     13.96 o 
 -13   4  16       21.29       64.60     14.24 o 
 -12   4  16       16.07        2.72     13.90 o 
 -11   4  16      822.46      820.53     15.33 o 
 -10   4  16       75.46       96.56     13.08 o 
  -9   4  16        0.09       15.58     12.97 o 
  -8   4  16        1.30       26.48     12.65 o 
  -7   4  16      442.00      470.15     25.04 o 
  -6   4  16       63.70       83.76     14.07 o 
  -5   4  16      461.39      472.05     19.40 o 
  -4   4  16      911.51      907.12     21.15 o 
  -3   4  16     1663.55     1710.18     45.76 o 
  -2   4  16      459.81      500.25     27.86 o 
  -1   4  16      458.11      491.06     27.08 o 
   0   4  16      274.07      214.18     27.51 o 
   1   4  16      885.98      907.13     30.14 o 
   2   4  16        0.01      -22.75     25.73 o 
   3   4  16      343.10      340.29     22.32 o 
   4   4  16      106.77       93.91     18.99 o 
   5   4  16      672.50      587.84     32.21 o 
   6   4  16       10.99        1.69     16.29 o 
   7   4  16      161.54      208.49     34.43 o 
   8   4  16        0.11       -3.89     21.03 o 
   9   4  16      191.64      220.06     22.75 o 
  10   4  16        4.30       -2.08     19.18 o 
  11   4  16       13.84        1.89     19.63 o 
  12   4  16       17.31       16.45     23.21 o 
 -15   5  16       16.81       14.02     14.62 o 
 -14   5  16       28.45       36.70     16.91 o 
 -13   5  16      116.53      160.36     15.18 o 
 -12   5  16      246.53      221.92     19.38 o 
 -11   5  16      348.43      384.16     27.94 o 
 -10   5  16        2.01       12.65     13.42 o 
  -9   5  16      323.32      311.21     16.90 o 
  -8   5  16       86.49      111.88     13.14 o 
  -7   5  16      484.80      498.29     23.13 o 
  -6   5  16      805.36      786.87     32.30 o 
  -5   5  16      328.80      375.08     14.44 o 
  -4   5  16     1115.23     1063.87     34.07 o 
  -3   5  16      878.03      857.51     27.24 o 
  -2   5  16      730.90      765.38     29.36 o 
  -1   5  16      273.83      274.75     27.72 o 
   0   5  16       12.02        7.18     21.89 o 
   1   5  16      839.77      772.92     25.45 o 
   2   5  16      758.69      721.66     28.86 o 
   3   5  16       53.75       49.26     25.88 o 
   4   5  16      108.26      126.39     25.66 o 
   5   5  16      279.96      229.18     25.73 o 
   6   5  16       74.23       48.10     21.70 o 
   7   5  16      291.99      335.35     32.68 o 
   8   5  16      143.74      106.17     17.67 o 
   9   5  16      131.71      172.48     20.76 o 
  10   5  16        8.82        4.76     25.66 o 
  11   5  16       43.36       80.84     22.97 o 
  12   5  16       53.25       64.64     24.10 o 
 -15   6  16        0.30        1.79     14.17 o 
 -14   6  16      126.84      143.24     17.62 o 
 -13   6  16        3.55       43.96     15.14 o 
 -12   6  16      179.68      195.11     24.42 o 
 -11   6  16      100.12       73.68     14.82 o 
 -10   6  16       36.44       59.36     13.49 o 
  -9   6  16        0.78        2.86     12.90 o 
  -8   6  16      299.62      307.33     18.51 o 
  -7   6  16      387.59      338.20     16.23 o 
  -6   6  16     1312.86     1352.70     35.35 o 
  -5   6  16       21.98       24.87     16.26 o 
  -4   6  16      202.27      223.96     15.76 o 
  -3   6  16      930.72      904.35     28.40 o 
  -2   6  16      601.94      636.50     28.65 o 
  -1   6  16      540.98      511.96     23.67 o 
   0   6  16     1662.76     1571.21     32.70 o 
   1   6  16      111.61       92.84     21.75 o 
   2   6  16      526.31      477.27     22.89 o 
   3   6  16      145.82      148.85     26.44 o 
   4   6  16       31.67       39.38     20.76 o 
   5   6  16       52.43       11.73     24.95 o 
   6   6  16       99.90       59.64     26.09 o 
   7   6  16      152.03      209.60     70.13 o 
   8   6  16       49.95       93.58     15.68 o 
   9   6  16       50.47       47.79     15.50 o 
  10   6  16        1.77       40.78     21.28 o 
  11   6  16        4.18      -22.02     22.02 o 
  12   6  16       21.73       51.57     24.70 o 
 -14   7  16       40.28       22.55     16.16 o 
 -13   7  16       82.77       98.60     16.90 o 
 -12   7  16      241.21      190.42     16.04 o 
 -11   7  16        8.29       18.11     17.29 o 
 -10   7  16       55.29       55.66     15.84 o 
  -9   7  16      141.56      141.88     14.57 o 
  -8   7  16      142.66       95.34     16.00 o 
  -7   7  16       31.49       44.44     28.75 o 
  -6   7  16       25.41        4.96     14.85 o 
  -5   7  16       42.86       25.14     19.68 o 
  -4   7  16     2017.82     1985.97     84.89 o 
  -3   7  16      671.62      694.34     64.83 o 
  -2   7  16      386.08      393.32     23.53 o 
  -1   7  16      793.98      727.49     24.95 o 
   0   7  16       10.50        1.35     27.01 o 
   1   7  16      433.85      409.60     28.29 o 
   2   7  16     1736.58     1590.40     28.72 o 
   3   7  16       74.74       61.13     21.61 o 
   4   7  16      188.49      187.52     21.47 o 
   5   7  16      255.98      209.56     22.11 o 
   6   7  16        1.45        8.46     21.33 o 
   7   7  16       15.29        9.45     21.97 o 
   8   7  16      491.77      503.15     91.31 o 
   9   7  16       60.12       75.32     17.49 o 
  10   7  16        6.02        3.06     19.40 o 
  11   7  16        0.07       21.94     18.12 o 
 -14   8  16      102.98      146.48     17.75 o 
 -13   8  16       29.65       36.62     18.48 o 
 -12   8  16      301.61      251.45     23.13 o 
 -11   8  16      142.91      194.19     15.84 o 
 -10   8  16       15.61       31.92     17.41 o 
  -9   8  16       57.80       45.72     14.65 o 
  -8   8  16        0.36       -1.17     15.62 o 
  -7   8  16       44.19       51.83     15.23 o 
  -6   8  16      397.33      398.72     23.71 o 
  -5   8  16      162.45      184.29     29.16 o 
  -4   8  16       64.17       79.19     34.44 o 
  -3   8  16        3.81       16.49     22.75 o 
  -2   8  16      203.96      195.56     22.39 o 
  -1   8  16       49.70       77.41     21.89 o 
   0   8  16      197.12      197.48     22.32 o 
   1   8  16        3.47       20.69     21.82 o 
   2   8  16      226.94      184.89     27.08 o 
   3   8  16        0.42        4.19     21.68 o 
   4   8  16       85.98       87.22     21.18 o 
   5   8  16       16.61       12.37     26.23 o 
   6   8  16      375.70      331.97     22.68 o 
   7   8  16        0.33       60.71     26.80 o 
   8   8  16      185.14      219.94     25.56 o 
   9   8  16       92.63       66.97     21.75 o 
  10   8  16       18.84      -11.55     19.33 o 
 -13   9  16       83.08      103.44     17.63 o 
 -12   9  16       31.54       40.67     15.94 o 
 -11   9  16       54.79       43.47     16.28 o 
 -10   9  16       49.58       75.39     17.90 o 
  -9   9  16      228.50      199.04     15.29 o 
  -8   9  16       21.93       30.91     14.93 o 
  -7   9  16      165.64      160.93     15.59 o 
  -6   9  16        0.30        7.53     15.67 o 
  -5   9  16       71.91       58.30     16.93 o 
  -4   9  16      909.19      981.32     81.22 o 
  -3   9  16       65.55       84.17     23.25 o 
  -2   9  16      326.48      280.01     23.39 o 
  -1   9  16       18.05       12.51     27.30 o 
   0   9  16       13.52       24.60     27.23 o 
   1   9  16      279.18      265.15     22.39 o 
   2   9  16      215.81      224.92     27.30 o 
   3   9  16       37.80       49.19     26.44 o 
   4   9  16       15.96       23.10     26.59 o 
   5   9  16      159.15      110.82     22.25 o 
   6   9  16        3.02       27.01     27.51 o 
   7   9  16      702.59      675.24     24.95 o 
   8   9  16       18.98       54.33     17.44 o 
   9   9  16      145.41      171.05     19.67 o 
 -12  10  16        5.19       11.73     16.27 o 
 -11  10  16      330.86      288.22     17.82 o 
 -10  10  16        2.56       24.85     16.68 o 
  -9  10  16        0.01       10.79     17.11 o 
  -8  10  16       16.55       28.72     16.70 o 
  -7  10  16      257.70      250.78     17.23 o 
  -6  10  16      253.89      320.68     28.50 o 
  -5  10  16      935.55      963.63     49.71 o 
  -4  10  16       15.41       37.53     23.46 o 
  -3  10  16       24.01       31.63     23.39 o 
  -2  10  16       36.31       52.67     27.94 o 
  -1  10  16       45.47       64.90     23.25 o 
   0  10  16      265.98      278.80     28.43 o 
   1  10  16       80.39       54.59     21.75 o 
   2  10  16       29.23       32.27     22.25 o 
   3  10  16      101.86      138.19     21.89 o 
   4  10  16      257.53      231.46     22.39 o 
   5  10  16      177.30      153.47     27.37 o 
   6  10  16        0.54      -18.77     22.68 o 
   7  10  16        0.92      -23.46     23.46 o 
   8  10  16       73.69       54.96     18.05 o 
 -10  11  16        5.52       16.78     28.25 o 
  -9  11  16      249.25      210.55     17.91 o 
  -8  11  16       96.01       78.93     16.28 o 
  -7  11  16      259.45      234.48     20.20 o 
  -6  11  16       10.45       25.78     15.47 o 
  -5  11  16      287.71      237.28     24.60 o 
  -4  11  16        0.13        1.42     29.22 o 
  -3  11  16       52.96       52.46     23.88 o 
  -2  11  16       10.92       -8.46     23.53 o 
  -1  11  16      445.00      348.82     25.02 o 
   0  11  16       28.34        7.39     28.01 o 
   1  11  16       87.79       91.13     23.32 o 
   2  11  16        9.70       35.90     22.46 o 
   3  11  16        4.87       53.95     22.39 o 
   4  11  16        0.27        6.33     27.15 o 
   5  11  16        1.29       31.14     22.46 o 
   6  11  16        1.37        6.04     23.10 o 
   7  11  16      259.54      212.90     24.38 o 
  -9  12  16       10.51       30.53     19.66 o 
  -8  12  16       79.81       99.88     18.70 o 
  -7  12  16       10.33       22.88     16.67 o 
  -6  12  16      194.53      192.30     24.30 o 
  -5  12  16      214.13      274.46     30.99 o 
  -4  12  16       32.73       38.67     25.16 o 
  -3  12  16        3.17       16.63     24.10 o 
  -2  12  16        0.48       52.25     23.60 o 
  -1  12  16        2.40       27.65     28.93 o 
   0  12  16       42.95       45.78     28.58 o 
   1  12  16        0.50       25.52     28.65 o 
   2  12  16       73.56       34.69     28.65 o 
   3  12  16      157.58      138.69     23.67 o 
   4  12  16       43.44       60.49     23.17 o 
   5  12  16       78.33       67.89     24.24 o 
  -7  13  16      176.86      128.12     24.10 o 
  -6  13  16        5.51        9.77     21.84 o 
  -5  13  16        2.84        0.50     25.95 o 
  -4  13  16       88.78      121.41     31.99 o 
  -3  13  16       19.87       27.08     24.95 o 
  -2  13  16        3.92       48.20     24.60 o 
  -1  13  16        0.08      -24.81     24.81 o 
   0  13  16       16.88       -1.35     24.60 o 
   1  13  16       73.27       84.31     25.02 o 
   2  13  16      157.03      120.49     25.02 o 
   3  13  16       35.99       -0.64     29.50 o 
 -15   0  17        5.72       18.20     33.69 o 
 -13   0  17       11.91       33.17     17.64 o 
 -11   0  17     2957.37     2782.44    201.49 o 
  -9   0  17     1516.60     1429.46     67.18 o 
  -7   0  17      316.45      268.34     17.30 o 
  -5   0  17     4683.30     4554.18    127.81 o 
  -3   0  17      162.23      173.59     19.69 o 
  -1   0  17      179.68      164.07     29.22 o 
   1   0  17     2389.00     2473.71     42.44 o 
   3   0  17      118.11      127.10     32.34 o 
   5   0  17      605.76      644.41     46.81 o 
   7   0  17     1305.72     1311.75    135.10 o 
   9   0  17      382.27      487.44     30.00 o 
  11   0  17      163.10      182.05     29.00 o 
 -16   1  17        6.05       11.51     20.02 o 
 -15   1  17      161.73      178.25     13.34 o 
 -14   1  17        0.92       24.32     13.17 o 
 -13   1  17      545.99      491.41     18.77 o 
 -12   1  17       88.66      112.63     13.75 o 
 -11   1  17       26.32       11.15     12.62 o 
 -10   1  17      357.37      382.15     18.12 o 
  -9   1  17      215.94      232.72     13.94 o 
  -8   1  17      187.26      197.83     12.96 o 
  -7   1  17      634.20      699.20     16.10 o 
  -6   1  17      293.77      305.86     13.83 o 
  -5   1  17       12.27       29.01     13.81 o 
  -4   1  17     1712.52     1644.49     29.59 o 
  -3   1  17      190.75      198.61     13.17 o 
  -2   1  17     1119.35     1157.79     16.11 o 
  -1   1  17      395.15      353.38     20.20 o 
   0   1  17      273.70      257.21     21.07 o 
   1   1  17     2074.30     2110.73     29.42 o 
   2   1  17        3.19       29.35     21.26 o 
   3   1  17     1671.78     1771.57     22.95 o 
   4   1  17       77.91       86.21     17.44 o 
   5   1  17      772.44      742.52     19.23 o 
   6   1  17       47.74       53.46     13.82 o 
   7   1  17       82.49       94.50     14.63 o 
   8   1  17       54.25       86.62     19.73 o 
   9   1  17      236.69      254.09     20.08 o 
  10   1  17        0.84        5.79     19.70 o 
  11   1  17      298.05      277.29     26.91 o 
  12   1  17       47.77       58.19     22.86 o 
 -16   2  17       82.75       94.80     18.05 o 
 -15   2  17       21.46       39.87     13.27 o 
 -14   2  17       33.20       37.37     13.11 o 
 -13   2  17        0.12        4.33     12.92 o 
 -12   2  17       99.26       91.69     12.25 o 
 -11   2  17      747.48      794.20     24.95 o 
 -10   2  17       44.43       27.82     15.09 o 
  -9   2  17      612.80      575.55     30.37 o 
  -8   2  17        4.61       23.33     21.53 o 
  -7   2  17      492.61      496.93     14.73 o 
  -6   2  17      739.80      773.89     30.31 o 
  -5   2  17       74.79       75.20     14.53 o 
  -4   2  17      347.34      301.09     12.89 o 
  -3   2  17      541.51      475.66     23.45 o 
  -2   2  17      281.68      337.70     16.78 o 
  -1   2  17      858.68      863.74     52.39 o 
   0   2  17     3209.48     3299.36     54.63 o 
   1   2  17     1853.15     1829.42     29.36 o 
   2   2  17      231.02      234.17     19.17 o 
   3   2  17      803.12      781.43     24.82 o 
   4   2  17        0.60       15.12     17.74 o 
   5   2  17      160.12      196.64     13.96 o 
   6   2  17      312.18      356.57     14.45 o 
   7   2  17     1964.86     1955.18     85.63 o 
   8   2  17       68.15       60.06     15.51 o 
   9   2  17        9.68       27.47     20.69 o 
  10   2  17        0.89       56.22     42.90 o 
  11   2  17       30.79       28.75     22.08 o 
  12   2  17       71.18       91.47     21.48 o 
 -16   3  17        0.13       23.69     14.83 o 
 -15   3  17       69.13       76.47     16.88 o 
 -14   3  17       21.74       -6.76     13.71 o 
 -13   3  17       93.03      116.89     12.59 o 
 -12   3  17      615.10      599.59     34.33 o 
 -11   3  17        0.38        4.17     13.65 o 
 -10   3  17       63.67       49.59     13.10 o 
  -9   3  17       32.03       70.31     11.87 o 
  -8   3  17       23.31       24.17     12.43 o 
  -7   3  17      203.89      191.24     13.47 o 
  -6   3  17      711.05      744.77     30.04 o 
  -5   3  17       12.32       10.88     13.55 o 
  -4   3  17     1024.79     1050.74     29.54 o 
  -3   3  17      153.53      148.54     14.35 o 
  -2   3  17       55.39       81.52     14.83 o 
  -1   3  17        5.94       18.59     22.07 o 
   0   3  17       30.69       46.15     23.53 o 
   1   3  17      352.39      380.22     26.71 o 
   2   3  17     1848.04     1963.90     56.95 o 
   3   3  17      223.64      209.24     20.32 o 
   4   3  17      701.89      655.45     24.67 o 
   5   3  17      238.39      234.08     16.85 o 
   6   3  17      367.94      384.82     15.15 o 
   7   3  17        0.46        7.96     14.07 o 
   8   3  17     1036.74      879.68     83.17 o 
   9   3  17       82.10       75.70     19.09 o 
  10   3  17       69.85       77.72     19.33 o 
  11   3  17       36.05       36.80     19.82 o 
  12   3  17        0.16       37.22     21.63 o 
 -15   4  17       68.97       86.39     13.18 o 
 -14   4  17       37.33       49.56     14.24 o 
 -13   4  17      104.32      138.92     15.01 o 
 -12   4  17       92.16      127.81     24.34 o 
 -11   4  17      134.70      112.17     13.78 o 
 -10   4  17      188.98      198.72     18.00 o 
  -9   4  17       17.28       29.44     12.34 o 
  -8   4  17       53.63       55.14     12.20 o 
  -7   4  17       31.48       37.98     12.16 o 
  -6   4  17      763.44      815.49     29.03 o 
  -5   4  17       34.87       33.11     12.62 o 
  -4   4  17     2042.35     2005.48     56.77 o 
  -3   4  17       14.90       21.49     14.46 o 
  -2   4  17        7.37        8.19     19.17 o 
  -1   4  17        0.58       -6.33     21.18 o 
   0   4  17     4280.66     4068.74     45.07 o 
   1   4  17       40.11       25.16     27.94 o 
   2   4  17      105.35      148.43     26.59 o 
   3   4  17       61.36       55.52     26.80 o 
   4   4  17       51.72       48.41     26.02 o 
   5   4  17       51.00       71.74     20.78 o 
   6   4  17      540.33      498.91     29.78 o 
   7   4  17       34.79       40.03     15.81 o 
   8   4  17       20.73       30.90     14.59 o 
   9   4  17        0.71       17.08     17.28 o 
  10   4  17       66.65       76.26     21.98 o 
  11   4  17        8.96       20.83     22.57 o 
  12   4  17      154.76      142.47     21.64 o 
 -15   5  17        0.95        6.04     14.85 o 
 -14   5  17        0.91       25.69     13.70 o 
 -13   5  17       17.58       43.53     13.30 o 
 -12   5  17      120.94      110.44     13.37 o 
 -11   5  17        0.23       17.96     14.49 o 
 -10   5  17      776.29      775.69     30.77 o 
  -9   5  17        5.20        7.80     14.66 o 
  -8   5  17      574.48      586.36     31.73 o 
  -7   5  17      169.43      178.45     14.00 o 
  -6   5  17      600.59      590.96     17.28 o 
  -5   5  17       21.01        6.31     13.82 o 
  -4   5  17      569.73      537.07     20.14 o 
  -3   5  17     2081.93     2111.76     28.83 o 
  -2   5  17      493.01      535.42     28.72 o 
  -1   5  17     1291.56     1220.19     27.51 o 
   0   5  17      657.52      641.12     29.57 o 
   1   5  17        9.22       15.43     21.82 o 
   2   5  17      556.39      464.83     28.36 o 
   3   5  17      128.91      120.21     26.73 o 
   4   5  17        6.33      -19.76     20.97 o 
   5   5  17        5.12       16.35     25.16 o 
   6   5  17       63.21       74.71     25.59 o 
   7   5  17      109.73       95.44     15.68 o 
   8   5  17      442.27      458.50     32.40 o 
   9   5  17        6.91        2.57     15.26 o 
  10   5  17       16.24       20.72     15.72 o 
  11   5  17        0.43       -3.19     21.84 o 
 -14   6  17       44.23       38.23     14.06 o 
 -13   6  17       30.57       75.48     20.62 o 
 -12   6  17        4.57       16.30     14.00 o 
 -11   6  17      196.96      221.40     15.89 o 
 -10   6  17       42.59       18.12     15.17 o 
  -9   6  17        3.45       14.23     12.96 o 
  -8   6  17       26.29       35.73     13.15 o 
  -7   6  17      521.47      537.73     16.41 o 
  -6   6  17      337.59      336.91     15.08 o 
  -5   6  17     1624.89     1577.52     37.38 o 
  -4   6  17        5.21       10.16     16.72 o 
  -3   6  17      560.89      573.55     17.70 o 
  -2   6  17       19.85       14.71     27.58 o 
  -1   6  17       14.45        8.81     22.25 o 
   0   6  17      624.87      635.65     24.74 o 
   1   6  17      958.57      983.54     26.44 o 
   2   6  17      284.71      299.20     22.89 o 
   3   6  17      254.92      227.26     22.32 o 
   4   6  17       73.54       72.79     26.09 o 
   5   6  17      258.91      207.29     26.59 o 
   6   6  17       92.56       77.98     20.54 o 
   7   6  17      148.21      149.45     32.17 o 
   8   6  17       18.95       48.01     16.61 o 
   9   6  17      230.06      244.23     27.76 o 
  10   6  17        0.33      -16.96     16.96 o 
  11   6  17        8.83       24.98     17.98 o 
 -14   7  17       10.66       13.70     27.12 o 
 -13   7  17      169.27      116.73     16.23 o 
 -12   7  17       48.46       34.73     16.35 o 
 -11   7  17        3.40       28.96     16.19 o 
 -10   7  17        4.83       18.06     14.87 o 
  -9   7  17       16.54       30.32     15.32 o 
  -8   7  17      208.21      168.85     15.16 o 
  -7   7  17      282.58      252.60     15.17 o 
  -6   7  17       10.29       35.07     14.96 o 
  -5   7  17      101.45       96.19     15.65 o 
  -4   7  17       73.61       87.36     20.17 o 
  -3   7  17     1488.34     1449.87     32.49 o 
  -2   7  17       33.58       49.90     22.53 o 
  -1   7  17      844.11      787.13     25.59 o 
   0   7  17       23.94        9.10     21.97 o 
   1   7  17       41.20       53.31     22.04 o 
   2   7  17      387.57      335.74     28.15 o 
   3   7  17      348.92      305.46     22.89 o 
   4   7  17        4.64       29.71     26.30 o 
   5   7  17      151.61      147.36     22.11 o 
   6   7  17       72.82       79.83     21.75 o 
   7   7  17      105.56      126.86     43.26 o 
   8   7  17       12.28       59.40     18.88 o 
   9   7  17       25.12       35.64     17.07 o 
  10   7  17       10.30       17.13     18.03 o 
 -13   8  17      101.83       98.67     16.45 o 
 -12   8  17       28.88       19.18     16.91 o 
 -11   8  17      116.66      123.35     15.95 o 
 -10   8  17       52.83       54.35     20.62 o 
  -9   8  17       62.76       44.41     20.43 o 
  -8   8  17      146.85      187.99     21.46 o 
  -7   8  17       44.40       49.58     15.11 o 
  -6   8  17        9.22       13.83     15.59 o 
  -5   8  17      407.60      432.77     21.68 o 
  -4   8  17        8.82       26.20     16.58 o 
  -3   8  17        9.92      -11.59     22.82 o 
  -2   8  17       30.43       24.17     22.53 o 
  -1   8  17       22.52       26.66     22.46 o 
   0   8  17        2.31       34.62     21.97 o 
   1   8  17      908.75      805.54     29.86 o 
   2   8  17       27.08       29.15     21.97 o 
   3   8  17        6.57       28.36     21.82 o 
   4   8  17      404.48      321.81     22.75 o 
   5   8  17       20.40       50.83     21.89 o 
   6   8  17      107.07       83.24     27.08 o 
   7   8  17      323.82      266.15     28.29 o 
   8   8  17       10.66        1.67     23.28 o 
   9   8  17       85.97       70.44     23.25 o 
  10   8  17        1.21       11.45     28.75 o 
 -12   9  17      181.38      177.36     19.14 o 
 -11   9  17        2.44       46.15     15.81 o 
 -10   9  17        6.25        7.29     17.17 o 
  -9   9  17       72.21      102.02     19.82 o 
  -8   9  17      132.47      144.92     17.30 o 
  -7   9  17       40.36       79.85     16.94 o 
  -6   9  17      302.72      277.93     17.82 o 
  -5   9  17      103.81      121.13     32.84 o 
  -4   9  17       10.57       14.15     23.10 o 
  -3   9  17      223.01      242.05     23.74 o 
  -2   9  17       13.66       23.53     22.82 o 
  -1   9  17      632.81      689.25     30.00 o 
   0   9  17        5.98       22.25     21.97 o 
   1   9  17       14.89       -4.19     22.75 o 
   2   9  17      470.90      459.50     23.53 o 
   3   9  17        1.53       24.10     21.68 o 
   4   9  17      306.12      273.40     22.96 o 
   5   9  17       13.76       -2.70     27.87 o 
   6   9  17        3.77       -2.06     22.53 o 
   7   9  17       54.87      -13.93     23.39 o 
   8   9  17      204.42      164.21     19.47 o 
   9   9  17        1.76        9.91     20.14 o 
 -11  10  17       17.37       10.24     16.78 o 
 -10  10  17      149.76      120.64     16.68 o 
  -9  10  17       36.52       26.53     16.25 o 
  -8  10  17       97.52       93.91     17.49 o 
  -7  10  17       23.44       31.86     15.99 o 
  -6  10  17       98.90       94.97     15.90 o 
  -5  10  17      230.05      261.75     34.87 o 
  -4  10  17      193.48      161.93     24.10 o 
  -3  10  17       30.77       61.63     23.03 o 
  -2  10  17      144.88      109.54     28.65 o 
  -1  10  17       50.14       73.01     22.96 o 
   0  10  17      147.41      112.60     27.94 o 
   1  10  17       53.89       84.17     23.17 o 
   2  10  17        5.97      -22.46     22.46 o 
   3  10  17        0.67       37.25     21.89 o 
   4  10  17      114.84       88.64     27.94 o 
   5  10  17      150.01      167.62     23.46 o 
   6  10  17      405.77      332.11     24.17 o 
   7  10  17        2.94       39.59     29.00 o 
   8  10  17       75.10       56.44     21.97 o 
 -10  11  17      117.45      101.64     17.17 o 
  -9  11  17        1.64       -6.03     16.33 o 
  -8  11  17      122.35      124.82     16.65 o 
  -7  11  17        1.67       -5.83     16.66 o 
  -6  11  17      484.41      496.76     45.97 o 
  -5  11  17        7.78      -15.35     29.78 o 
  -4  11  17       74.32       64.12     24.60 o 
  -3  11  17        9.81       22.39     28.79 o 
  -2  11  17       24.09       55.02     23.39 o 
  -1  11  17        2.66       49.76     28.22 o 
   0  11  17       74.35       59.78     23.53 o 
   1  11  17       18.91       77.77     23.25 o 
   2  11  17       70.07       74.50     23.10 o 
   3  11  17       36.34       15.99     28.15 o 
   4  11  17        9.31        9.53     22.96 o 
   5  11  17       24.46       66.61     28.29 o 
   6  11  17        0.74       69.81     29.29 o 
  -8  12  17       85.16       83.13     15.96 o 
  -7  12  17       59.41       24.93     17.53 o 
  -6  12  17       85.35       51.89     26.30 o 
  -5  12  17      259.59      217.66     25.66 o 
  -4  12  17        0.70       -5.40     30.50 o 
  -3  12  17       87.60       87.15     24.81 o 
  -2  12  17        2.97        6.75     29.86 o 
  -1  12  17        8.49       50.83     29.43 o 
   0  12  17      173.96      157.17     29.57 o 
   1  12  17       38.42       35.40     28.79 o 
   2  12  17       37.54       36.68     29.22 o 
   3  12  17        0.51       44.64     23.81 o 
   4  12  17       73.94       44.22     29.22 o 
   5  12  17        4.15       15.14     24.38 o 
  -5  13  17        0.00       31.42     26.09 o 
  -4  13  17       24.40      110.61     25.88 o 
  -3  13  17       60.15      125.32     25.24 o 
  -2  13  17       74.30      128.17     31.14 o 
  -1  13  17       38.16        0.71     30.85 o 
   0  13  17        2.09       27.37     30.21 o 
   1  13  17       70.63       52.67     24.81 o 
   2  13  17      120.83      102.15     25.73 o 
 -16   0  18       78.87       14.29     28.15 o 
 -14   0  18      327.69      320.63     28.65 o 
 -12   0  18       25.78       11.28     16.53 o 
 -10   0  18      796.26      714.28     37.96 o 
  -8   0  18     1789.59     1725.02     91.42 o 
  -6   0  18      425.69      434.23     18.72 o 
  -4   0  18     1060.46     1086.01     22.64 o 
  -2   0  18     1977.42     2028.15     36.32 o 
   0   0  18       65.03       67.60     31.14 o 
   2   0  18     1027.90     1037.99     34.19 o 
   4   0  18      173.79      174.18     19.92 o 
   6   0  18       11.74       41.29     19.35 o 
   8   0  18      611.63      555.66     44.57 o 
  10   0  18      238.98      249.87     29.00 o 
  12   0  18      100.06       69.95     30.85 o 
 -15   1  18        0.16       -0.36     14.60 o 
 -14   1  18        7.10       12.85     12.96 o 
 -13   1  18       38.34       81.35     13.76 o 
 -12   1  18     1490.33     1445.92     50.17 o 
 -11   1  18        2.95       16.41     13.24 o 
 -10   1  18      185.50      161.49     12.94 o 
  -9   1  18      137.27      137.43     12.56 o 
  -8   1  18        2.63       25.08     11.56 o 
  -7   1  18      632.79      647.28     23.15 o 
  -6   1  18      717.97      717.54     14.55 o 
  -5   1  18      788.46      760.02     15.56 o 
  -4   1  18      184.58      189.66     13.21 o 
  -3   1  18       14.98       12.42     13.27 o 
  -2   1  18        4.55      -14.18     19.01 o 
  -1   1  18      947.76      958.17     23.42 o 
   0   1  18     2161.14     2114.94     29.30 o 
   1   1  18      531.36      566.38     23.46 o 
   2   1  18     1030.12     1038.66     25.87 o 
   3   1  18      170.67      191.70     18.17 o 
   4   1  18      660.63      689.23     19.67 o 
   5   1  18        1.81        7.47     14.38 o 
   6   1  18     1620.55     1749.59     46.80 o 
   7   1  18        0.85        6.92     13.99 o 
   8   1  18      194.90      205.32     14.13 o 
   9   1  18       36.11       44.46     15.90 o 
  10   1  18        9.47       14.70     20.03 o 
  11   1  18       38.69       66.18     20.73 o 
  12   1  18      101.38      119.04     19.69 o 
 -15   2  18       22.68       22.97     13.17 o 
 -14   2  18      288.53      273.00     18.19 o 
 -13   2  18      195.97      178.44     13.11 o 
 -12   2  18       61.96       71.95     12.49 o 
 -11   2  18      422.51      379.03     20.50 o 
 -10   2  18      173.98      170.50     12.82 o 
  -9   2  18      203.01      201.36     17.77 o 
  -8   2  18      541.10      589.45     19.64 o 
  -7   2  18      553.20      524.95     22.00 o 
  -6   2  18       26.63        9.30     13.92 o 
  -5   2  18     1659.01     1566.24     57.15 o 
  -4   2  18        2.66       20.23     14.30 o 
  -3   2  18      148.50      169.20     14.48 o 
  -2   2  18       34.04       11.34     20.86 o 
  -1   2  18      560.35      581.88     43.26 o 
   0   2  18     1813.98     1821.34     29.81 o 
   1   2  18     1130.23     1146.40     27.24 o 
   2   2  18     1773.82     1893.80     32.96 o 
   3   2  18      398.84      424.03     19.35 o 
   4   2  18       80.84       92.90     17.78 o 
   5   2  18        9.90        3.94     14.85 o 
   6   2  18      152.52      165.75     14.36 o 
   7   2  18      275.90      266.70     15.24 o 
   8   2  18      181.19      169.27     14.55 o 
   9   2  18        6.26       18.07     16.42 o 
  10   2  18      121.72      127.84     20.45 o 
  11   2  18       12.04       59.80     20.88 o 
  12   2  18        5.52       10.18     29.54 o 
 -15   3  18       30.09       50.76     13.26 o 
 -14   3  18        1.21       19.25     13.35 o 
 -13   3  18       63.61       74.40     13.37 o 
 -12   3  18      281.40      320.62     16.25 o 
 -11   3  18      210.02      232.21     13.21 o 
 -10   3  18       47.16       65.84     11.91 o 
  -9   3  18        4.96       26.56     12.23 o 
  -8   3  18        0.55       28.20     13.76 o 
  -7   3  18      609.84      591.20     29.90 o 
  -6   3  18       29.55       19.24     13.44 o 
  -5   3  18       17.54       25.56     13.29 o 
  -4   3  18      128.51      107.17     13.81 o 
  -3   3  18        1.10       -4.52     14.24 o 
  -2   3  18        8.84       25.91     21.10 o 
  -1   3  18     2199.96     2135.37    134.57 o 
   0   3  18      382.24      398.98     21.70 o 
   1   3  18       19.40       18.70     18.34 o 
   2   3  18      134.40      115.89     21.50 o 
   3   3  18      349.82      335.24     20.88 o 
   4   3  18       38.07       52.36     19.04 o 
   5   3  18      487.89      487.88     24.11 o 
   6   3  18      510.33      488.80     17.02 o 
   7   3  18       28.61       50.99     15.55 o 
   8   3  18        5.52       10.44     13.07 o 
   9   3  18      106.03      117.01     15.03 o 
  10   3  18        2.34        0.22     15.80 o 
  11   3  18      106.05      106.61     23.15 o 
 -15   4  18       43.47       35.92     15.06 o 
 -14   4  18       45.89       37.93     13.16 o 
 -13   4  18      319.70      315.70     22.32 o 
 -12   4  18       24.40       19.87     12.57 o 
 -11   4  18      362.39      348.04     35.11 o 
 -10   4  18       43.31       39.78     12.70 o 
  -9   4  18      300.11      341.26     27.24 o 
  -8   4  18       29.66       23.42     13.19 o 
  -7   4  18      339.23      365.62     14.93 o 
  -6   4  18      205.19      216.26     13.08 o 
  -5   4  18      871.31      844.62     24.92 o 
  -4   4  18      142.31      127.70     14.11 o 
  -3   4  18      490.22      569.23     16.93 o 
  -2   4  18       50.16       60.50     22.63 o 
  -1   4  18     1703.55     1668.88     35.05 o 
   0   4  18       53.45       26.80     28.15 o 
   1   4  18     1696.59     1627.79     30.99 o 
   2   4  18        1.10        8.67     27.08 o 
   3   4  18      120.01      101.87     27.37 o 
   4   4  18       15.96       64.12     27.08 o 
   5   4  18      118.82      110.88     19.09 o 
   6   4  18      133.32      156.12     36.36 o 
   7   4  18      740.99      786.65     48.25 o 
   8   4  18        3.05        9.80     14.71 o 
   9   4  18       20.47       34.64     14.93 o 
  10   4  18       10.92       24.21     17.51 o 
  11   4  18        5.04        1.19     16.94 o 
 -14   5  18       31.71       68.34     13.90 o 
 -13   5  18       61.62       64.33     13.72 o 
 -12   5  18        7.31       12.23     13.81 o 
 -11   5  18       40.48       70.09     13.77 o 
 -10   5  18       53.76       69.52     14.61 o 
  -9   5  18      164.27      162.60     13.08 o 
  -8   5  18      212.85      228.42     14.03 o 
  -7   5  18     1274.37     1299.78     41.29 o 
  -6   5  18      200.27      213.39     15.78 o 
  -5   5  18      946.10      964.17     23.80 o 
  -4   5  18       19.23       33.24     14.95 o 
  -3   5  18        0.74      -14.75     17.58 o 
  -2   5  18       84.59       58.22     22.32 o 
  -1   5  18      523.92      515.80     29.50 o 
   0   5  18      968.22      985.96     27.30 o 
   1   5  18      825.72      799.00     31.28 o 
   2   5  18       39.39       41.44     26.94 o 
   3   5  18        2.82       21.75     26.73 o 
   4   5  18       16.61       38.53     21.33 o 
   5   5  18        2.39       12.58     21.68 o 
   6   5  18       51.61       55.80     21.47 o 
   7   5  18       46.03       58.92     17.98 o 
   8   5  18      248.75      260.90     17.39 o 
   9   5  18       69.04       92.00     17.28 o 
  10   5  18       21.53       19.55     17.21 o 
  11   5  18      116.70      112.75     24.87 o 
 -14   6  18       38.82       51.55     14.18 o 
 -13   6  18       60.64       67.71     13.34 o 
 -12   6  18       66.80       86.47     14.04 o 
 -11   6  18       49.38       50.90     13.13 o 
 -10   6  18      300.19      309.15     14.66 o 
  -9   6  18        1.70        2.22     14.14 o 
  -8   6  18      422.53      446.18     21.63 o 
  -7   6  18       31.53       34.97     13.31 o 
  -6   6  18      308.75      312.52     14.87 o 
  -5   6  18      881.87      847.77     37.92 o 
  -4   6  18     2013.99     2025.51     54.77 o 
  -3   6  18      194.88      188.09     23.03 o 
  -2   6  18     1380.95     1368.69     28.79 o 
  -1   6  18      327.02      373.91     29.29 o 
   0   6  18      173.20      149.35     28.36 o 
   1   6  18      567.17      535.49     29.78 o 
   2   6  18      229.67      197.69     27.79 o 
   3   6  18       32.15       49.05     21.75 o 
   4   6  18       16.14       50.68     26.09 o 
   5   6  18       73.27       77.98     26.73 o 
   6   6  18       12.78       25.66     21.82 o 
   7   6  18      150.20      151.63     20.08 o 
   8   6  18        1.65       37.16     20.69 o 
   9   6  18       24.58       35.07     19.24 o 
  10   6  18       29.14       26.81     17.18 o 
 -13   7  18       13.67       24.23     17.29 o 
 -12   7  18       69.38       64.74     15.51 o 
 -11   7  18       25.84       22.33     16.46 o 
 -10   7  18       37.63       81.60     15.07 o 
  -9   7  18        5.82       14.02     15.04 o 
  -8   7  18       53.53       64.24     16.04 o 
  -7   7  18        0.99      -16.55     16.55 o 
  -6   7  18      531.18      542.33     18.79 o 
  -5   7  18       44.21       45.42     18.56 o 
  -4   7  18       25.87       18.17     18.04 o 
  -3   7  18        8.70       16.35     22.39 o 
  -2   7  18       25.99       30.00     22.46 o 
  -1   7  18       45.25       22.04     22.61 o 
   0   7  18     1153.95     1109.51     31.99 o 
   1   7  18       17.33       57.01     27.65 o 
   2   7  18      145.77      127.81     22.61 o 
   3   7  18       31.56      -12.16     27.01 o 
   4   7  18        3.28       17.49     26.44 o 
   5   7  18        0.05       31.28     26.44 o 
   6   7  18      269.75      253.99     23.39 o 
   7   7  18        0.04       19.09     16.75 o 
   8   7  18      272.29      288.11     58.25 o 
   9   7  18        0.28       16.82     39.56 o 
  10   7  18        4.08       -7.11     19.77 o 
 -13   8  18       32.64       50.90     33.62 o 
 -12   8  18        0.08       17.29     16.02 o 
 -11   8  18        1.44       24.85     15.78 o 
 -10   8  18       28.74       22.70     17.08 o 
  -9   8  18       11.22       27.89     15.00 o 
  -8   8  18      169.15      167.12     16.75 o 
  -7   8  18        0.21        6.23     16.66 o 
  -6   8  18        5.80       34.25     17.36 o 
  -5   8  18        0.48       16.64     42.54 o 
  -4   8  18      315.12      344.51     20.83 o 
  -3   8  18        8.16       56.58     22.39 o 
  -2   8  18      174.26      196.62     23.67 o 
  -1   8  18      146.79      168.33     22.82 o 
   0   8  18      175.69      183.19     28.22 o 
   1   8  18      184.22      185.53     23.53 o 
   2   8  18      351.48      318.11     28.15 o 
   3   8  18       26.46        4.83     26.87 o 
   4   8  18        4.62       17.63     26.94 o 
   5   8  18        7.23       62.84     21.97 o 
   6   8  18       98.33       65.04     28.15 o 
   7   8  18      262.92      241.62     23.60 o 
   8   8  18      170.70      195.38     86.26 o 
   9   8  18       44.73       44.51     32.31 o 
 -12   9  18       55.75       69.74     17.93 o 
 -11   9  18      230.63      187.40     17.70 o 
 -10   9  18        9.02       33.24     18.95 o 
  -9   9  18      278.75      278.26     20.80 o 
  -8   9  18        5.98       21.01     17.03 o 
  -7   9  18       15.08       24.35     16.92 o 
  -6   9  18      391.62      442.16     40.48 o 
  -5   9  18        8.57       37.05     24.95 o 
  -4   9  18      104.21      100.23     28.36 o 
  -3   9  18       57.49       74.07     23.17 o 
  -2   9  18        4.01      -23.60     23.60 o 
  -1   9  18      136.13      120.42     28.58 o 
   0   9  18      353.55      347.61     24.31 o 
   1   9  18       23.02       39.67     28.15 o 
   2   9  18       17.29       20.76     27.79 o 
   3   9  18      345.06      272.33     28.79 o 
   4   9  18       24.73       -1.56     27.79 o 
   5   9  18      444.01      425.52     24.60 o 
   6   9  18       11.85       18.91     22.68 o 
   7   9  18       37.64       57.65     23.74 o 
   8   9  18      194.32      179.06     23.42 o 
 -10  10  18       34.30       45.17     16.86 o 
  -9  10  18       63.44       76.38     18.00 o 
  -8  10  18        5.66       -2.68     33.56 o 
  -7  10  18      107.82       96.42     16.50 o 
  -6  10  18       35.25       39.04     19.31 o 
  -5  10  18      145.95      159.16     24.31 o 
  -4  10  18       62.33       59.21     28.79 o 
  -3  10  18        4.28       55.09     23.17 o 
  -2  10  18      269.45      226.55     23.67 o 
  -1  10  18       23.92       31.35     23.17 o 
   0  10  18       46.34       51.32     28.58 o 
   1  10  18      336.75      278.87     29.07 o 
   2  10  18        7.97       44.78     27.58 o 
   3  10  18       53.79       32.20     28.29 o 
   4  10  18        0.97       13.01     22.82 o 
   5  10  18        3.00       14.00     28.58 o 
   6  10  18        4.01       36.47     23.67 o 
   7  10  18      244.51      147.43     24.81 o 
  -9  11  18        1.07       14.83     16.80 o 
  -8  11  18       53.43       62.46     18.54 o 
  -7  11  18      199.74      205.93     17.89 o 
  -6  11  18        4.05      -19.96     19.96 o 
  -5  11  18      106.19      103.79     24.60 o 
  -4  11  18        9.90       10.31     29.57 o 
  -3  11  18       24.22       57.08     23.74 o 
  -2  11  18       67.53       40.38     24.52 o 
  -1  11  18      266.53      238.78     29.78 o 
   0  11  18        0.11       -4.12     29.43 o 
   1  11  18        1.17      -27.58     28.86 o 
   2  11  18       21.15       61.06     28.86 o 
   3  11  18       12.52       51.89     22.96 o 
   4  11  18       49.21       27.79     23.53 o 
   5  11  18       84.09       87.72     24.38 o 
  -7  12  18       96.84       86.93     19.18 o 
  -6  12  18        1.30      -10.95     25.80 o 
  -5  12  18       44.45       19.34     25.45 o 
  -4  12  18      105.07       70.23     25.73 o 
  -3  12  18       45.38        5.76     30.50 o 
  -2  12  18      136.32      132.86     31.14 o 
  -1  12  18        0.83        7.96     24.31 o 
   0  12  18        1.01       11.80     24.74 o 
   1  12  18      388.13      296.93     31.14 o 
   2  12  18        5.48       25.52     24.60 o 
   3  12  18       26.17       36.04     24.52 o 
  -1  13  18        7.89       50.54     25.95 o 
 -15   0  19        0.96       23.28     31.60 o 
 -13   0  19      769.14      753.00     27.08 o 
 -11   0  19        0.41       -1.56     17.70 o 
  -9   0  19      223.76      232.30     17.91 o 
  -7   0  19     3554.54     3433.14    175.94 o 
  -5   0  19        1.45       11.30     19.36 o 
  -3   0  19       85.26       76.68     18.84 o 
  -1   0  19     1351.49     1385.82     37.53 o 
   1   0  19      506.85      475.92     30.35 o 
   3   0  19      774.80      771.28     38.24 o 
   5   0  19      386.98      404.99     21.30 o 
   7   0  19       61.07       96.59     19.74 o 
   9   0  19       18.42       -8.46     19.48 o 
  11   0  19      118.47      113.38     29.78 o 
 -15   1  19      140.69      140.26     14.99 o 
 -14   1  19       18.38        6.26     12.32 o 
 -13   1  19       25.07       33.75     12.68 o 
 -12   1  19      153.35      148.05     14.15 o 
 -11   1  19      408.85      347.59     14.54 o 
 -10   1  19        1.46       16.48     12.53 o 
  -9   1  19      658.84      634.35     21.43 o 
  -8   1  19        1.87       -6.82     13.00 o 
  -7   1  19       68.17       69.94     13.24 o 
  -6   1  19     1850.40     1816.07     56.18 o 
  -5   1  19       19.47        6.35     14.01 o 
  -4   1  19      376.53      405.34     15.47 o 
  -3   1  19      552.84      461.37     14.55 o 
  -2   1  19      858.61      858.09     43.15 o 
  -1   1  19      194.21      226.45     22.87 o 
   0   1  19      130.76      145.28     21.63 o 
   1   1  19     1053.20     1068.47     25.76 o 
   2   1  19       48.72       67.85     24.02 o 
   3   1  19        7.54       16.21     17.67 o 
   4   1  19        5.22       11.84     17.97 o 
   5   1  19      549.88      591.79     23.30 o 
   6   1  19       70.27       56.16     14.76 o 
   7   1  19      580.37      608.53     22.73 o 
   8   1  19       15.17       16.43     13.88 o 
   9   1  19       12.11       14.40     14.43 o 
  10   1  19       21.60       30.13     14.88 o 
  11   1  19        4.44      -12.40     22.45 o 
 -15   2  19        9.45       50.58     19.26 o 
 -14   2  19        8.11        8.81     12.27 o 
 -13   2  19      606.56      591.51     23.69 o 
 -12   2  19      194.86      198.31     14.85 o 
 -11   2  19      328.77      308.55     15.09 o 
 -10   2  19       57.73       76.29     12.15 o 
  -9   2  19       31.82       30.59     14.07 o 
  -8   2  19      729.12      731.41     28.99 o 
  -7   2  19      420.46      410.25     13.37 o 
  -6   2  19      106.34      124.28     13.55 o 
  -5   2  19        1.19       22.03     14.81 o 
  -4   2  19      218.02      268.46     16.96 o 
  -3   2  19      139.58      151.31     14.57 o 
  -2   2  19      470.48      491.72     22.74 o 
  -1   2  19      196.15      188.10     22.62 o 
   0   2  19      147.66      157.27     22.95 o 
   1   2  19     1063.67     1060.67     26.93 o 
   2   2  19       51.69       57.56     18.95 o 
   3   2  19      847.07      875.30     21.99 o 
   4   2  19      299.18      313.30     20.05 o 
   5   2  19     1703.80     1757.73     70.37 o 
   6   2  19       21.37       14.31     14.06 o 
   7   2  19       47.64       53.44     14.87 o 
   8   2  19      382.62      359.50     17.42 o 
   9   2  19        2.30       19.20     15.04 o 
  10   2  19       28.54       21.63     13.82 o 
  11   2  19       80.90      103.87     25.41 o 
 -15   3  19       33.12       43.84     13.47 o 
 -14   3  19      158.68      158.59     15.40 o 
 -13   3  19        6.76        4.70     19.94 o 
 -12   3  19      101.33      108.01     14.22 o 
 -11   3  19       40.79       62.75     13.75 o 
 -10   3  19       36.10       35.80     13.27 o 
  -9   3  19        9.94        4.66     13.42 o 
  -8   3  19      218.98      219.67     14.00 o 
  -7   3  19      134.09      134.29     14.06 o 
  -6   3  19     1010.02      957.54     36.09 o 
  -5   3  19        8.24       17.20     13.18 o 
  -4   3  19      199.13      202.06     14.86 o 
  -3   3  19       49.73       66.29     16.65 o 
  -2   3  19      258.60      323.22     23.35 o 
  -1   3  19        0.58       -1.43     22.29 o 
   0   3  19      931.62     1015.38     52.71 o 
   1   3  19       47.24       50.50     19.11 o 
   2   3  19       11.40       31.09     20.91 o 
   3   3  19       23.82       43.13     19.79 o 
   4   3  19       64.61       56.49     17.70 o 
   5   3  19       11.56       25.89     19.44 o 
   6   3  19      864.47      913.26     49.97 o 
   7   3  19       30.10       58.00     14.68 o 
   8   3  19        1.67       16.48     15.49 o 
   9   3  19       73.54       71.34     15.56 o 
  10   3  19        1.20       11.47     15.73 o 
  11   3  19       57.38       65.72     18.64 o 
 -14   4  19        3.23        1.78     13.39 o 
 -13   4  19        0.21       18.13     14.14 o 
 -12   4  19      209.55      212.69     13.89 o 
 -11   4  19        6.45       29.24     13.82 o 
 -10   4  19      226.66      221.78     13.16 o 
  -9   4  19        0.49       -1.96     14.21 o 
  -8   4  19      606.47      616.65     27.22 o 
  -7   4  19       81.84       73.10     14.67 o 
  -6   4  19      564.79      598.68     20.50 o 
  -5   4  19        1.53       13.51     13.10 o 
  -4   4  19      341.16      392.71     15.98 o 
  -3   4  19      159.28      190.01     15.46 o 
  -2   4  19      188.09      197.92     23.63 o 
  -1   4  19       16.11        1.28     22.53 o 
   0   4  19      145.31      171.53     28.65 o 
   1   4  19       53.05       65.90     23.03 o 
   2   4  19      317.23      318.25     30.07 o 
   3   4  19        0.97       10.31     27.30 o 
   4   4  19       47.87       27.72     22.53 o 
   5   4  19       11.31       26.73     27.01 o 
   6   4  19       31.55       28.54     16.13 o 
   7   4  19       72.77       72.60     15.65 o 
   8   4  19      435.85      456.48     26.70 o 
   9   4  19      111.39       99.22     15.62 o 
  10   4  19       87.33      106.13     16.06 o 
 -14   5  19       16.12       25.73     13.47 o 
 -13   5  19        8.85       38.67     13.09 o 
 -12   5  19      184.74      220.34     13.85 o 
 -11   5  19      123.08      106.85     15.17 o 
 -10   5  19       41.51       36.78     13.43 o 
  -9   5  19       27.28       33.04     12.73 o 
  -8   5  19       29.81       28.09     13.97 o 
  -7   5  19      121.58      121.13     14.46 o 
  -6   5  19     2005.29     1964.55     42.15 o 
  -5   5  19      934.35      903.47     32.37 o 
  -4   5  19      845.90      806.32     23.41 o 
  -3   5  19      144.27      232.73     28.22 o 
  -2   5  19     1198.31     1208.32     28.15 o 
  -1   5  19        0.90      -23.03     28.36 o 
   0   5  19      120.25      137.48     28.36 o 
   1   5  19      173.63      213.83     28.65 o 
   2   5  19        5.20       21.97     27.51 o 
   3   5  19       21.96       23.17     27.01 o 
   4   5  19      112.88      111.04     22.11 o 
   5   5  19       18.51       22.89     21.47 o 
   6   5  19      275.28      294.44     27.65 o 
   7   5  19       14.57       55.65     20.36 o 
   8   5  19      196.39      192.61     19.09 o 
   9   5  19       92.87       94.62     16.61 o 
  10   5  19       23.66       11.92     15.84 o 
 -13   6  19       68.24       87.97     17.36 o 
 -12   6  19        0.29        9.41     13.51 o 
 -11   6  19      206.94      192.62     13.64 o 
 -10   6  19       42.59       37.44     13.57 o 
  -9   6  19      354.89      371.02     19.36 o 
  -8   6  19      220.71      211.91     14.48 o 
  -7   6  19      790.55      805.02     30.09 o 
  -6   6  19       45.65       59.10     18.30 o 
  -5   6  19       86.46       85.74     17.00 o 
  -4   6  19      117.89      151.84     18.22 o 
  -3   6  19      678.10      658.33     25.31 o 
  -2   6  19       26.30       -8.32     22.96 o 
  -1   6  19     1209.15     1120.67     28.01 o 
   0   6  19      180.25      180.34     23.88 o 
   1   6  19        3.42        4.83     23.03 o 
   2   6  19      156.78      127.17     27.72 o 
   3   6  19       70.91       73.43     22.39 o 
   4   6  19        0.98       -8.53     26.94 o 
   5   6  19       17.91       56.44     26.59 o 
   6   6  19       98.62       85.66     22.75 o 
   7   6  19      409.76      411.05     69.31 o 
   8   6  19       56.36       84.72     19.06 o 
   9   6  19       17.00       39.94     17.99 o 
 -13   7  19        5.36       18.79     18.80 o 
 -12   7  19        2.23       12.80     15.63 o 
 -11   7  19      146.16      168.92     18.17 o 
 -10   7  19       16.91       37.59     15.88 o 
  -9   7  19      185.23      169.02     16.89 o 
  -8   7  19        0.27       14.91     17.03 o 
  -7   7  19       78.67       72.58     16.12 o 
  -6   7  19       53.17       54.16     16.89 o 
  -5   7  19      501.20      520.94     18.63 o 
  -4   7  19       13.23       25.68     17.96 o 
  -3   7  19        8.62       77.06     22.25 o 
  -2   7  19      342.24      359.13     29.22 o 
  -1   7  19        6.62        2.84     27.44 o 
   0   7  19        0.17        2.13     27.87 o 
   1   7  19      478.98      473.36     24.95 o 
   2   7  19        8.07       46.56     27.30 o 
   3   7  19       16.99      -13.36     26.94 o 
   4   7  19       11.29        0.00     27.30 o 
   5   7  19      144.37      118.50     28.22 o 
   6   7  19        6.66       12.51     22.39 o 
   7   7  19      110.18       98.60     17.27 o
[truncated: 60,302 more chars]
